# Supplementary material for: 7-(4-Meth­oxy­phen­yl)-4,9-dimethyl-N-(4-methyl­phen­yl)-5,12-diaza­tetra­phen-6-amine
Source: Acta Crystallogr Sect E Struct Rep Online. 2011 Mar 2;67(Pt 4):o762–3. doi: 10.1107/S1600536811006209 (PMC3099846; doi:10.1107/S1600536811006209)
Supplement: Supplementary file 1 [file e-67-0o762-sup1.cif]

##############################################################################
###                                                                        ###
###        Electronic paper (Acta Crystallographica Section E)             ###
###                                                                        ###
##############################################################################
#                                                                            #
# This CIF contains the data in a paper accepted for publication in Acta     #
# Crystallographica Section E. It conforms to the requirements of Notes      #
# for Authors for Section E, and has been peer reviewed under the auspices   #
# of the IUCr Commission on Journals.                                        #
#                                                                            #
# Full details of the Crystallographic Information File format               #
# are given in the paper "The Crystallographic Information File (CIF):       #
# a New Standard Archive File for Crystallography" by S. R. Hall, F. H.      #
# Allen and I. D. Brown [Acta Cryst. (1991), A47, 655-685].                  #
#                                                                            #
# The current version of the core CIF dictionary is obtainable from          #
# ftp://ftp.iucr.org/pub/cif_core.dic. The current version number is 2.4.    #
#                                                                            #
# Software is freely available for graphical display of the structure(s) in  #
# this CIF.  For information consult the CIF home page http://www.iucr.org/  #
# cif/home.html                                                              #
#                                                                            #
# This file may be used for bona fide research purposes within the           #
# scientific community so long as proper attribution is given to the journal # 
# article from which it was obtained.                                        #
#                                                                            #
##############################################################################
                                             
data_global
_audit_creation_method     SHELXL-97
_journal_date_recd_electronic     2011-01-03
_journal_date_accepted     2011-02-18
_journal_name_full     'Acta Crystallographica, Section E'
_journal_year     2011
_journal_volume     67
_journal_issue      4
_journal_page_first     o762
_journal_page_last     o763
_journal_paper_category     QO
_journal_coeditor_code     LH5193
_publ_contact_author_name     ' Prof. D. Velmurugan '
_publ_contact_author_address
;   Centre of Advanced Study in Crystallography and Biophysics
    University of Madras
    Guindy Campus
    Chennai 600 025
    India
;
_publ_contact_author_email     dvelmurugan@unom.ac.in
_publ_contact_author_fax     '+9144 22352494'
_publ_contact_author_phone     '+9144 22300122'
_publ_section_title
;\
7-(4-Methoxyphenyl)-4,9-dimethyl-<i>N</i>-(4-methylphenyl)-5,12-\
diazatetraphen-6-amine
;
loop_
    _publ_author_name
    _publ_author_address
    'K. N. Vennila'
;
Centre of Advanced Study in Crystallography and Biophysics
University of Madras
Guindy Campus
Chennai 600 025
India
;
    'K. Prabha'
;
Department of Chemistry,
Bharathiar University,
Coimbatore 641 046
India
;
    'K. J. Rajendra Prasad'
;
Department of Chemistry,
Bharathiar University,
Coimbatore 641 046
India
;
    'D. Velmurugan'
;
Centre of Advanced Study in Crystallography and Biophysics
University of Madras
Guindy Campus
Chennai 600 025
India
;
data_I
_audit_creation_method     SHELXL-97
_chemical_name_systematic
;
7-(4-Methoxyphenyl)-4,9-dimethyl-<i>N</i>-(4-methylphenyl)-5,12-
diazabenz[<i>a</i>]anthracen-6-amine
;
_chemical_name_common
;
7-(4-Methoxyphenyl)-4,9-dimethyl-<i>N</i>-(4-methylphenyl)-5,12-\
diazatetraphen-6-amine
;
_chemical_formula_moiety     'C32 H27 N3 O'
_chemical_formula_sum     'C32 H27 N3 O'
_chemical_formula_iupac     'C32 H27 N3 O'
_chemical_formula_weight     469.57
_chemical_melting_point     ?
_symmetry_cell_setting     monoclinic
_symmetry_space_group_name_H-M     'P 21/c '
_symmetry_space_group_name_Hall     '-P 2ybc'
loop_
    _symmetry_equiv_pos_as_xyz
    'x, y, z'
    '-x, y+1/2, -z+1/2'
    '-x, -y, -z'
    'x, -y-1/2, z-1/2'
_cell_length_a     8.3816(6)
_cell_length_b     23.1651(13)
_cell_length_c     12.8548(7)
_cell_angle_alpha     90.00
_cell_angle_beta     91.171(3)
_cell_angle_gamma     90.00
_cell_volume     2495.4(3)
_cell_formula_units_Z     4
_cell_measurement_reflns_used     6327
_cell_measurement_theta_min     1.76
_cell_measurement_theta_max     28.49
_cell_measurement_temperature     293(2)
_exptl_crystal_description     block
_exptl_crystal_colour     yellow
_exptl_crystal_size_max     0.29
_exptl_crystal_size_mid     0.24
_exptl_crystal_size_min     0.23
_exptl_crystal_density_diffrn     1.250
_exptl_crystal_density_meas     ?
_exptl_crystal_density_method     'not measured'
_exptl_crystal_F_000     992
_exptl_absorpt_coefficient_mu     0.076
_exptl_absorpt_correction_type     multi-scan
_exptl_absorpt_process_details     '(SADABS; Bruker, 2004)'
_exptl_absorpt_correction_T_min     0.978
_exptl_absorpt_correction_T_max     0.983
_exptl_special_details
;
;
_diffrn_ambient_temperature     293(2)
_diffrn_radiation_type     MoK\a
_diffrn_radiation_wavelength     0.71073
_diffrn_radiation_source     'fine-focus sealed tube'
_diffrn_radiation_monochromator     graphite
_diffrn_measurement_device_type     'Bruker SMART APEXII area-detector'
_diffrn_measurement_method     '\w and \f'
_diffrn_detector_area_resol_mean     ?
_diffrn_reflns_number     24206
_diffrn_reflns_av_R_equivalents     0.0287
_diffrn_reflns_av_sigmaI/netI     0.0300
_diffrn_reflns_theta_min     1.76
_diffrn_reflns_theta_max     28.49
_diffrn_reflns_theta_full     28.49
_diffrn_measured_fraction_theta_max     0.986
_diffrn_measured_fraction_theta_full     0.986
_diffrn_reflns_limit_h_min     -11
_diffrn_reflns_limit_h_max     11
_diffrn_reflns_limit_k_min     -29
_diffrn_reflns_limit_k_max     30
_diffrn_reflns_limit_l_min     -17
_diffrn_reflns_limit_l_max     16
_diffrn_standards_number     ?
_diffrn_standards_interval_count     ?
_diffrn_standards_interval_time     ?
_diffrn_standards_decay_%     ?
_refine_special_details
;
 Refinement of F^2^ against ALL reflections.  The weighted R-factor wR and
 goodness of fit S are based on F^2^, conventional R-factors R are based
 on F, with F set to zero for negative F^2^. The threshold expression of
 F^2^ > 2sigma(F^2^) is used only for calculating R-factors(gt) etc. and is
 not relevant to the choice of reflections for refinement.  R-factors based
 on F^2^ are statistically about twice as large as those based on F, and R-
 factors based on ALL data will be even larger.
;
_reflns_number_total     6239
_reflns_number_gt     3904
_reflns_threshold_expression     I>2\s(I)
_refine_ls_structure_factor_coef     Fsqd
_refine_ls_matrix_type     full
_refine_ls_R_factor_all     0.0892
_refine_ls_R_factor_gt     0.0528
_refine_ls_wR_factor_gt     0.1474
_refine_ls_wR_factor_ref     0.1810
_refine_ls_goodness_of_fit_ref     0.952
_refine_ls_restrained_S_all     0.952
_refine_ls_number_reflns     6239
_refine_ls_number_parameters     329
_refine_ls_number_restraints     0
_refine_ls_hydrogen_treatment     constr
_refine_ls_weighting_scheme     calc
_refine_ls_weighting_details
         'calc w=1/[\s^2^(Fo^2^)+(0.0992P)^2^+0.5542P] where P=(Fo^2^+2Fc^2^)/3'
_atom_sites_solution_hydrogens     geom
_atom_sites_solution_primary     direct
_atom_sites_solution_secondary     difmap
_refine_ls_shift/su_max     0.001
_refine_ls_shift/su_mean     0.001
_refine_diff_density_max     0.266
_refine_diff_density_min     -0.227
_refine_ls_extinction_method     none
_refine_ls_extinction_coef     ?
loop_
    _atom_type_symbol
    _atom_type_description
    _atom_type_scat_dispersion_real
    _atom_type_scat_dispersion_imag
    _atom_type_scat_source
    'C' 'C' 0.0033 0.0016
                         'International Tables Vol C Tables 4.2.6.8 and 6.1.1.4'
    'H' 'H' 0.0000 0.0000
                         'International Tables Vol C Tables 4.2.6.8 and 6.1.1.4'
    'N' 'N' 0.0061 0.0033
                         'International Tables Vol C Tables 4.2.6.8 and 6.1.1.4'
    'O' 'O' 0.0106 0.0060
                         'International Tables Vol C Tables 4.2.6.8 and 6.1.1.4'
_computing_data_collection     'APEX2 (Bruker, 2007)'
_computing_cell_refinement     'SAINT (Bruker, 2007)'
_computing_data_reduction     'SAINT (Bruker, 2007)'
_computing_structure_solution     'SHELXS97 (Sheldrick, 2008)'
_computing_structure_refinement     'SHELXL97 (Sheldrick, 2008)'
_computing_molecular_graphics     'ORTEP-3 (Farrugia, 1997)'
_computing_publication_material
                            'SHELXL97 (Sheldrick, 2008) and PLATON (Spek, 2009)'
loop_
    _atom_site_type_symbol
    _atom_site_label
    _atom_site_fract_x
    _atom_site_fract_y
    _atom_site_fract_z
    _atom_site_U_iso_or_equiv
    _atom_site_adp_type
    _atom_site_calc_flag
    _atom_site_refinement_flags
    _atom_site_occupancy
    _atom_site_disorder_assembly
    _atom_site_disorder_group
    C C11 0.27001(18) 0.47982(7) 0.01559(12) 0.0415(4) Uani d . 1 . .
    N N2 0.38310(17) 0.54757(6) 0.14162(11) 0.0481(3) Uani d . 1 . .
    C C9 0.44758(19) 0.50366(7) 0.19420(12) 0.0437(4) Uani d . 1 . .
    C C8 0.43129(19) 0.44464(7) 0.16148(12) 0.0419(4) Uani d . 1 . .
    C C17 0.29497(18) 0.37335(7) 0.03664(12) 0.0416(4) Uani d . 1 . .
    C C6 0.6097(2) 0.47172(8) 0.34423(13) 0.0506(4) Uani d . 1 . .
    C C10 0.29963(19) 0.53681(7) 0.05320(13) 0.0452(4) Uani d . 1 . .
    C C12 0.33652(18) 0.43309(6) 0.07278(12) 0.0411(4) Uani d . 1 . .
    C C7 0.52499(19) 0.40261(7) 0.22420(12) 0.0445(4) Uani d . 1 . .
    C C14 0.11930(19) 0.51950(8) -0.13214(13) 0.0488(4) Uani d . 1 . .
    N N1 0.60278(17) 0.41521(6) 0.30973(11) 0.0509(4) Uani d . 1 . .
    C C13 0.1761(2) 0.47325(7) -0.07674(13) 0.0471(4) Uani d . 1 . .
    H H13 0.1524 0.4362 -0.1004 0.056 Uiso calc R 1 . .
    C C5 0.5387(2) 0.51709(7) 0.28813(13) 0.0508(4) Uani d . 1 . .
    N N3 0.53552(18) 0.34709(6) 0.18772(12) 0.0527(4) Uani d . 1 . .
    H H3 0.4677 0.3388 0.1389 0.063 Uiso calc R 1 . .
    C C22 0.1889(2) 0.34023(7) 0.09339(13) 0.0467(4) Uani d . 1 . .
    H H22 0.1425 0.3560 0.1520 0.056 Uiso calc R 1 . .
    O O1 0.1768(2) 0.20499(5) -0.04304(11) 0.0739(4) Uani d . 1 . .
    C C20 0.2205(2) 0.26068(7) -0.02185(14) 0.0523(4) Uani d . 1 . .
    C C16 0.2387(2) 0.58410(7) -0.00458(15) 0.0534(4) Uani d . 1 . .
    H H16 0.2565 0.6215 0.0194 0.064 Uiso calc R 1 . .
    C C19 0.3250(2) 0.29293(7) -0.08088(14) 0.0548(5) Uani d . 1 . .
    H H19 0.3705 0.2770 -0.1397 0.066 Uiso calc R 1 . .
    C C18 0.3608(2) 0.34901(7) -0.05119(13) 0.0493(4) Uani d . 1 . .
    H H18 0.4302 0.3707 -0.0909 0.059 Uiso calc R 1 . .
    C C15 0.1548(2) 0.57559(8) -0.09457(16) 0.0551(5) Uani d . 1 . .
    H H15 0.1195 0.6074 -0.1326 0.066 Uiso calc R 1 . .
    C C23 0.6376(2) 0.30140(7) 0.21616(14) 0.0517(4) Uani d . 1 . .
    C C1 0.6987(3) 0.48302(9) 0.43698(15) 0.0646(5) Uani d . 1 . .
    C C21 0.1515(2) 0.28481(7) 0.06463(14) 0.0529(4) Uani d . 1 . .
    H H21 0.0798 0.2635 0.1033 0.063 Uiso calc R 1 . .
    C C33 0.0213(2) 0.51229(9) -0.23006(15) 0.0622(5) Uani d . 1 . .
    H H33A 0.0461 0.4759 -0.2616 0.093 Uiso calc R 1 . .
    H H33B 0.0449 0.5430 -0.2774 0.093 Uiso calc R 1 . .
    H H33C -0.0900 0.5133 -0.2139 0.093 Uiso calc R 1 . .
    C C4 0.5588(3) 0.57407(9) 0.32314(16) 0.0680(6) Uani d . 1 . .
    H H4 0.5125 0.6045 0.2861 0.082 Uiso calc R 1 . .
    C C26 0.8354(2) 0.20560(8) 0.25512(18) 0.0661(5) Uani d . 1 . .
    C C28 0.7225(3) 0.29651(9) 0.30897(17) 0.0732(6) Uani d . 1 . .
    H H28 0.7150 0.3250 0.3596 0.088 Uiso calc R 1 . .
    C C24 0.6517(3) 0.25781(8) 0.14459(18) 0.0736(6) Uani d . 1 . .
    H H24 0.5944 0.2600 0.0820 0.088 Uiso calc R 1 . .
    C C25 0.7489(3) 0.21103(9) 0.1638(2) 0.0809(7) Uani d . 1 . .
    H H25 0.7562 0.1823 0.1137 0.097 Uiso calc R 1 . .
    C C27 0.8194(3) 0.24844(10) 0.3259(2) 0.0813(7) Uani d . 1 . .
    H H27 0.8757 0.2456 0.3888 0.098 Uiso calc R 1 . .
    C C29 0.7759(3) 0.43458(11) 0.49655(17) 0.0853(7) Uani d . 1 . .
    H H29A 0.8283 0.4496 0.5579 0.128 Uiso calc R 1 . .
    H H29B 0.8529 0.4159 0.4537 0.128 Uiso calc R 1 . .
    H H29C 0.6961 0.4072 0.5162 0.128 Uiso calc R 1 . .
    C C2 0.7139(3) 0.53922(11) 0.46798(18) 0.0831(7) Uani d . 1 . .
    H H2 0.7713 0.5473 0.5289 0.100 Uiso calc R 1 . .
    C C30 0.9433(3) 0.15394(10) 0.2742(2) 0.0919(8) Uani d . 1 . .
    H H30A 1.0215 0.1521 0.2208 0.138 Uiso calc R 1 . .
    H H30B 0.8806 0.1193 0.2731 0.138 Uiso calc R 1 . .
    H H30C 0.9961 0.1578 0.3408 0.138 Uiso calc R 1 . .
    C C3 0.6470(3) 0.58475(11) 0.41220(19) 0.0859(7) Uani d . 1 . .
    H H3A 0.6619 0.6225 0.4351 0.103 Uiso calc R 1 . .
    C C32 0.2335(5) 0.18004(10) -0.13340(19) 0.1118(11) Uani d . 1 . .
    H H32A 0.2088 0.2046 -0.1917 0.168 Uiso calc R 1 . .
    H H32B 0.1839 0.1431 -0.1439 0.168 Uiso calc R 1 . .
    H H32C 0.3470 0.1752 -0.1271 0.168 Uiso calc R 1 . .
loop_
    _atom_site_aniso_label
    _atom_site_aniso_U_11
    _atom_site_aniso_U_22
    _atom_site_aniso_U_33
    _atom_site_aniso_U_12
    _atom_site_aniso_U_13
    _atom_site_aniso_U_23
    C11 0.0348(8) 0.0400(8) 0.0498(8) -0.0001(6) 0.0044(7) 0.0023(6)
    N2 0.0441(8) 0.0410(7) 0.0595(8) -0.0014(6) 0.0068(7) -0.0046(6)
    C9 0.0387(8) 0.0436(8) 0.0490(9) -0.0023(7) 0.0078(7) -0.0036(7)
    C8 0.0372(8) 0.0406(8) 0.0480(8) -0.0009(6) 0.0036(7) -0.0003(6)
    C17 0.0391(8) 0.0385(8) 0.0467(8) 0.0003(6) -0.0060(7) 0.0025(6)
    C6 0.0475(10) 0.0572(10) 0.0473(9) -0.0041(8) 0.0044(8) -0.0061(7)
    C10 0.0363(8) 0.0414(8) 0.0582(10) -0.0002(7) 0.0083(7) 0.0000(7)
    C12 0.0359(8) 0.0388(8) 0.0488(8) 0.0003(6) 0.0045(7) 0.0000(6)
    C7 0.0388(8) 0.0462(9) 0.0484(9) -0.0013(7) 0.0007(7) 0.0010(7)
    C14 0.0356(8) 0.0539(10) 0.0571(10) 0.0041(7) 0.0052(7) 0.0107(7)
    N1 0.0479(8) 0.0564(9) 0.0483(8) -0.0009(7) -0.0005(7) -0.0016(6)
    C13 0.0409(9) 0.0447(9) 0.0557(9) 0.0004(7) 0.0028(7) 0.0011(7)
    C5 0.0494(10) 0.0535(10) 0.0497(9) -0.0064(8) 0.0061(8) -0.0097(7)
    N3 0.0519(9) 0.0453(8) 0.0603(9) 0.0034(6) -0.0162(7) -0.0024(6)
    C22 0.0419(9) 0.0458(9) 0.0522(9) 0.0014(7) -0.0011(7) 0.0018(7)
    O1 0.1046(12) 0.0424(7) 0.0739(9) -0.0111(7) -0.0147(8) -0.0056(6)
    C20 0.0616(11) 0.0377(8) 0.0567(10) -0.0031(7) -0.0163(8) 0.0017(7)
    C16 0.0444(9) 0.0409(9) 0.0751(12) 0.0041(7) 0.0066(9) 0.0035(8)
    C19 0.0659(12) 0.0489(10) 0.0494(9) 0.0032(8) -0.0044(8) -0.0061(7)
    C18 0.0534(10) 0.0451(9) 0.0496(9) -0.0033(7) 0.0024(8) 0.0002(7)
    C15 0.0403(9) 0.0505(10) 0.0746(12) 0.0077(8) 0.0063(9) 0.0160(8)
    C23 0.0469(10) 0.0455(9) 0.0623(10) 0.0013(7) -0.0075(8) 0.0051(8)
    C1 0.0648(13) 0.0780(14) 0.0509(10) -0.0048(10) -0.0003(9) -0.0100(9)
    C21 0.0513(10) 0.0452(9) 0.0621(10) -0.0072(8) -0.0033(8) 0.0074(8)
    C33 0.0490(11) 0.0744(13) 0.0630(12) 0.0031(9) -0.0017(9) 0.0145(9)
    C4 0.0821(15) 0.0560(11) 0.0660(12) -0.0063(10) 0.0021(11) -0.0150(9)
    C26 0.0553(12) 0.0505(11) 0.0919(15) 0.0047(9) -0.0111(11) 0.0118(10)
    C28 0.0827(15) 0.0653(13) 0.0705(13) 0.0191(11) -0.0235(11) -0.0045(10)
    C24 0.0892(16) 0.0523(11) 0.0778(13) 0.0153(10) -0.0311(12) -0.0069(10)
    C25 0.0951(18) 0.0512(12) 0.0953(16) 0.0183(11) -0.0236(14) -0.0100(11)
    C27 0.0821(16) 0.0747(14) 0.0857(15) 0.0190(12) -0.0317(13) 0.0073(12)
    C29 0.0919(18) 0.1044(19) 0.0587(12) 0.0039(14) -0.0180(12) -0.0034(12)
    C2 0.0952(19) 0.0912(18) 0.0624(13) -0.0107(14) -0.0125(12) -0.0218(12)
    C30 0.0839(17) 0.0659(14) 0.125(2) 0.0222(12) -0.0138(15) 0.0159(13)
    C3 0.109(2) 0.0742(15) 0.0737(14) -0.0156(14) -0.0092(14) -0.0303(12)
    C32 0.209(4) 0.0567(14) 0.0696(14) -0.0158(17) -0.0010(18) -0.0162(11)
_geom_special_details
;
 All esds (except the esd in the dihedral angle between two l.s. planes)
 are estimated using the full covariance matrix.  The cell esds are taken
 into account individually in the estimation of esds in distances, angles
 and torsion angles; correlations between esds in cell parameters are only
 used when they are defined by crystal symmetry.  An approximate (isotropic)
 treatment of cell esds is used for estimating esds involving l.s. planes.
;
loop_
    _geom_bond_atom_site_label_1
    _geom_bond_atom_site_label_2
    _geom_bond_site_symmetry_2
    _geom_bond_distance
    _geom_bond_publ_flag
    C11 C12 . 1.416(2) ?
    C11 C13 . 1.419(2) ?
    C11 C10 . 1.426(2) ?
    N2 C9 . 1.330(2) ?
    N2 C10 . 1.346(2) ?
    C9 C8 . 1.436(2) ?
    C9 C5 . 1.449(2) ?
    C8 C12 . 1.402(2) ?
    C8 C7 . 1.479(2) ?
    C17 C18 . 1.386(2) ?
    C17 C22 . 1.392(2) ?
    C17 C12 . 1.498(2) ?
    C6 N1 . 1.383(2) ?
    C6 C5 . 1.400(3) ?
    C6 C1 . 1.418(3) ?
    C10 C16 . 1.413(2) ?
    C7 N1 . 1.300(2) ?
    C7 N3 . 1.372(2) ?
    C14 C13 . 1.367(2) ?
    C14 C15 . 1.416(3) ?
    C14 C33 . 1.498(3) ?
    C13 H13 . 0.9300 ?
    C5 C4 . 1.403(2) ?
    N3 C23 . 1.405(2) ?
    N3 H3 . 0.8600 ?
    C22 C21 . 1.371(2) ?
    C22 H22 . 0.9300 ?
    O1 C20 . 1.367(2) ?
    O1 C32 . 1.390(3) ?
    C20 C19 . 1.388(3) ?
    C20 C21 . 1.381(3) ?
    C16 C15 . 1.356(3) ?
    C16 H16 . 0.9300 ?
    C19 C18 . 1.385(2) ?
    C19 H19 . 0.9300 ?
    C18 H18 . 0.9300 ?
    C15 H15 . 0.9300 ?
    C23 C24 . 1.373(3) ?
    C23 C28 . 1.381(3) ?
    C1 C2 . 1.367(3) ?
    C1 C29 . 1.498(3) ?
    C21 H21 . 0.9300 ?
    C33 H33A . 0.9600 ?
    C33 H33B . 0.9600 ?
    C33 H33C . 0.9600 ?
    C4 C3 . 1.372(3) ?
    C4 H4 . 0.9300 ?
    C26 C27 . 1.355(3) ?
    C26 C25 . 1.373(3) ?
    C26 C30 . 1.517(3) ?
    C28 C27 . 1.393(3) ?
    C28 H28 . 0.9300 ?
    C24 C25 . 1.375(3) ?
    C24 H24 . 0.9300 ?
    C25 H25 . 0.9300 ?
    C27 H27 . 0.9300 ?
    C29 H29A . 0.9600 ?
    C29 H29B . 0.9600 ?
    C29 H29C . 0.9600 ?
    C2 C3 . 1.387(4) ?
    C2 H2 . 0.9300 ?
    C30 H30A . 0.9600 ?
    C30 H30B . 0.9600 ?
    C30 H30C . 0.9600 ?
    C3 H3A . 0.9300 ?
    C32 H32A . 0.9600 ?
    C32 H32B . 0.9600 ?
    C32 H32C . 0.9600 ?
loop_
    _geom_angle_atom_site_label_1
    _geom_angle_atom_site_label_2
    _geom_angle_atom_site_label_3
    _geom_angle_site_symmetry_1
    _geom_angle_site_symmetry_3
    _geom_angle
    _geom_angle_publ_flag
    C12 C11 C13 . . 123.91(14) ?
    C12 C11 C10 . . 117.89(15) ?
    C13 C11 C10 . . 118.20(14) ?
    C9 N2 C10 . . 119.11(14) ?
    N2 C9 C8 . . 122.97(15) ?
    N2 C9 C5 . . 117.45(15) ?
    C8 C9 C5 . . 119.59(15) ?
    C12 C8 C9 . . 117.95(15) ?
    C12 C8 C7 . . 127.10(14) ?
    C9 C8 C7 . . 114.88(14) ?
    C18 C17 C22 . . 118.13(15) ?
    C18 C17 C12 . . 122.29(14) ?
    C22 C17 C12 . . 119.57(14) ?
    N1 C6 C5 . . 122.05(16) ?
    N1 C6 C1 . . 117.53(17) ?
    C5 C6 C1 . . 120.34(17) ?
    N2 C10 C16 . . 118.44(15) ?
    N2 C10 C11 . . 122.79(15) ?
    C16 C10 C11 . . 118.76(16) ?
    C8 C12 C11 . . 119.12(14) ?
    C8 C12 C17 . . 123.54(14) ?
    C11 C12 C17 . . 117.28(14) ?
    N1 C7 N3 . . 117.69(15) ?
    N1 C7 C8 . . 124.38(15) ?
    N3 C7 C8 . . 117.88(15) ?
    C13 C14 C15 . . 118.26(17) ?
    C13 C14 C33 . . 121.96(17) ?
    C15 C14 C33 . . 119.78(16) ?
    C7 N1 C6 . . 120.05(15) ?
    C14 C13 C11 . . 122.22(16) ?
    C14 C13 H13 . . 118.9 ?
    C11 C13 H13 . . 118.9 ?
    C6 C5 C4 . . 119.60(17) ?
    C6 C5 C9 . . 118.62(15) ?
    C4 C5 C9 . . 121.78(18) ?
    C7 N3 C23 . . 131.31(15) ?
    C7 N3 H3 . . 114.3 ?
    C23 N3 H3 . . 114.3 ?
    C21 C22 C17 . . 121.33(16) ?
    C21 C22 H22 . . 119.3 ?
    C17 C22 H22 . . 119.3 ?
    C20 O1 C32 . . 117.64(18) ?
    O1 C20 C19 . . 124.64(17) ?
    O1 C20 C21 . . 115.29(16) ?
    C19 C20 C21 . . 120.07(15) ?
    C15 C16 C10 . . 120.74(16) ?
    C15 C16 H16 . . 119.6 ?
    C10 C16 H16 . . 119.6 ?
    C20 C19 C18 . . 119.30(16) ?
    C20 C19 H19 . . 120.3 ?
    C18 C19 H19 . . 120.3 ?
    C17 C18 C19 . . 121.22(16) ?
    C17 C18 H18 . . 119.4 ?
    C19 C18 H18 . . 119.4 ?
    C16 C15 C14 . . 121.74(16) ?
    C16 C15 H15 . . 119.1 ?
    C14 C15 H15 . . 119.1 ?
    C24 C23 C28 . . 117.96(17) ?
    C24 C23 N3 . . 116.10(16) ?
    C28 C23 N3 . . 125.94(17) ?
    C2 C1 C6 . . 117.7(2) ?
    C2 C1 C29 . . 121.8(2) ?
    C6 C1 C29 . . 120.41(19) ?
    C22 C21 C20 . . 119.92(16) ?
    C22 C21 H21 . . 120.0 ?
    C20 C21 H21 . . 120.0 ?
    C14 C33 H33A . . 109.5 ?
    C14 C33 H33B . . 109.5 ?
    H33A C33 H33B . . 109.5 ?
    C14 C33 H33C . . 109.5 ?
    H33A C33 H33C . . 109.5 ?
    H33B C33 H33C . . 109.5 ?
    C3 C4 C5 . . 119.7(2) ?
    C3 C4 H4 . . 120.1 ?
    C5 C4 H4 . . 120.1 ?
    C27 C26 C25 . . 116.68(19) ?
    C27 C26 C30 . . 122.4(2) ?
    C25 C26 C30 . . 120.9(2) ?
    C23 C28 C27 . . 119.3(2) ?
    C23 C28 H28 . . 120.4 ?
    C27 C28 H28 . . 120.4 ?
    C23 C24 C25 . . 121.2(2) ?
    C23 C24 H24 . . 119.4 ?
    C25 C24 H24 . . 119.4 ?
    C26 C25 C24 . . 121.8(2) ?
    C26 C25 H25 . . 119.1 ?
    C24 C25 H25 . . 119.1 ?
    C26 C27 C28 . . 123.1(2) ?
    C26 C27 H27 . . 118.5 ?
    C28 C27 H27 . . 118.5 ?
    C1 C29 H29A . . 109.5 ?
    C1 C29 H29B . . 109.5 ?
    H29A C29 H29B . . 109.5 ?
    C1 C29 H29C . . 109.5 ?
    H29A C29 H29C . . 109.5 ?
    H29B C29 H29C . . 109.5 ?
    C1 C2 C3 . . 122.6(2) ?
    C1 C2 H2 . . 118.7 ?
    C3 C2 H2 . . 118.7 ?
    C26 C30 H30A . . 109.5 ?
    C26 C30 H30B . . 109.5 ?
    H30A C30 H30B . . 109.5 ?
    C26 C30 H30C . . 109.5 ?
    H30A C30 H30C . . 109.5 ?
    H30B C30 H30C . . 109.5 ?
    C4 C3 C2 . . 119.9(2) ?
    C4 C3 H3A . . 120.0 ?
    C2 C3 H3A . . 120.0 ?
    O1 C32 H32A . . 109.5 ?
    O1 C32 H32B . . 109.5 ?
    H32A C32 H32B . . 109.5 ?
    O1 C32 H32C . . 109.5 ?
    H32A C32 H32C . . 109.5 ?
    H32B C32 H32C . . 109.5 ?
loop_
    _geom_torsion_atom_site_label_1
    _geom_torsion_atom_site_label_2
    _geom_torsion_atom_site_label_3
    _geom_torsion_atom_site_label_4
    _geom_torsion_site_symmetry_1
    _geom_torsion_site_symmetry_2
    _geom_torsion_site_symmetry_3
    _geom_torsion_site_symmetry_4
    _geom_torsion
    _geom_torsion_publ_flag
    C10 N2 C9 C8 . . . . -0.6(2) ?
    C10 N2 C9 C5 . . . . 179.02(13) ?
    N2 C9 C8 C12 . . . . -3.1(2) ?
    C5 C9 C8 C12 . . . . 177.28(13) ?
    N2 C9 C8 C7 . . . . 174.06(14) ?
    C5 C9 C8 C7 . . . . -5.5(2) ?
    C9 N2 C10 C16 . . . . -176.83(14) ?
    C9 N2 C10 C11 . . . . 3.3(2) ?
    C12 C11 C10 N2 . . . . -2.1(2) ?
    C13 C11 C10 N2 . . . . 177.95(14) ?
    C12 C11 C10 C16 . . . . 177.95(14) ?
    C13 C11 C10 C16 . . . . -2.0(2) ?
    C9 C8 C12 C11 . . . . 4.1(2) ?
    C7 C8 C12 C11 . . . . -172.70(14) ?
    C9 C8 C12 C17 . . . . -173.20(14) ?
    C7 C8 C12 C17 . . . . 10.0(2) ?
    C13 C11 C12 C8 . . . . 178.23(14) ?
    C10 C11 C12 C8 . . . . -1.7(2) ?
    C13 C11 C12 C17 . . . . -4.3(2) ?
    C10 C11 C12 C17 . . . . 175.80(13) ?
    C18 C17 C12 C8 . . . . -107.91(19) ?
    C22 C17 C12 C8 . . . . 71.0(2) ?
    C18 C17 C12 C11 . . . . 74.7(2) ?
    C22 C17 C12 C11 . . . . -106.41(17) ?
    C12 C8 C7 N1 . . . . -175.40(15) ?
    C9 C8 C7 N1 . . . . 7.7(2) ?
    C12 C8 C7 N3 . . . . 7.2(2) ?
    C9 C8 C7 N3 . . . . -169.75(14) ?
    N3 C7 N1 C6 . . . . 173.38(15) ?
    C8 C7 N1 C6 . . . . -4.1(2) ?
    C5 C6 N1 C7 . . . . -1.9(2) ?
    C1 C6 N1 C7 . . . . -178.88(16) ?
    C15 C14 C13 C11 . . . . -0.7(2) ?
    C33 C14 C13 C11 . . . . 179.49(14) ?
    C12 C11 C13 C14 . . . . -177.29(15) ?
    C10 C11 C13 C14 . . . . 2.6(2) ?
    N1 C6 C5 C4 . . . . -175.65(17) ?
    C1 C6 C5 C4 . . . . 1.2(3) ?
    N1 C6 C5 C9 . . . . 3.7(2) ?
    C1 C6 C5 C9 . . . . -179.45(15) ?
    N2 C9 C5 C6 . . . . -179.17(14) ?
    C8 C9 C5 C6 . . . . 0.4(2) ?
    N2 C9 C5 C4 . . . . 0.1(2) ?
    C8 C9 C5 C4 . . . . 179.71(16) ?
    N1 C7 N3 C23 . . . . -12.1(3) ?
    C8 C7 N3 C23 . . . . 165.47(16) ?
    C18 C17 C22 C21 . . . . 0.9(2) ?
    C12 C17 C22 C21 . . . . -178.05(15) ?
    C32 O1 C20 C19 . . . . -4.0(3) ?
    C32 O1 C20 C21 . . . . 175.4(2) ?
    N2 C10 C16 C15 . . . . 179.56(15) ?
    C11 C10 C16 C15 . . . . -0.5(2) ?
    O1 C20 C19 C18 . . . . -179.70(17) ?
    C21 C20 C19 C18 . . . . 0.9(3) ?
    C22 C17 C18 C19 . . . . -1.3(3) ?
    C12 C17 C18 C19 . . . . 177.59(16) ?
    C20 C19 C18 C17 . . . . 0.4(3) ?
    C10 C16 C15 C14 . . . . 2.5(3) ?
    C13 C14 C15 C16 . . . . -1.9(2) ?
    C33 C14 C15 C16 . . . . 177.88(16) ?
    C7 N3 C23 C24 . . . . -160.3(2) ?
    C7 N3 C23 C28 . . . . 20.4(3) ?
    N1 C6 C1 C2 . . . . 176.14(18) ?
    C5 C6 C1 C2 . . . . -0.9(3) ?
    N1 C6 C1 C29 . . . . -2.4(3) ?
    C5 C6 C1 C29 . . . . -179.42(18) ?
    C17 C22 C21 C20 . . . . 0.5(3) ?
    O1 C20 C21 C22 . . . . 179.22(16) ?
    C19 C20 C21 C22 . . . . -1.4(3) ?
    C6 C5 C4 C3 . . . . -0.3(3) ?
    C9 C5 C4 C3 . . . . -179.60(19) ?
    C24 C23 C28 C27 . . . . 0.7(3) ?
    N3 C23 C28 C27 . . . . -180.0(2) ?
    C28 C23 C24 C25 . . . . -0.9(3) ?
    N3 C23 C24 C25 . . . . 179.7(2) ?
    C27 C26 C25 C24 . . . . 0.5(4) ?
    C30 C26 C25 C24 . . . . -179.3(2) ?
    C23 C24 C25 C26 . . . . 0.3(4) ?
    C25 C26 C27 C28 . . . . -0.7(4) ?
    C30 C26 C27 C28 . . . . 179.1(2) ?
    C23 C28 C27 C26 . . . . 0.1(4) ?
    C6 C1 C2 C3 . . . . -0.4(4) ?
    C29 C1 C2 C3 . . . . 178.1(2) ?
    C5 C4 C3 C2 . . . . -0.9(4) ?
    C1 C2 C3 C4 . . . . 1.3(4) ?
loop_
    _geom_hbond_atom_site_label_D
    _geom_hbond_atom_site_label_H
    _geom_hbond_atom_site_label_A
    _geom_hbond_site_symmetry_A
    _geom_hbond_distance_DH
    _geom_hbond_distance_HA
    _geom_hbond_distance_DA
    _geom_hbond_angle_DHA
    N3 H3 Cg 1_555 0.86 2.48 3.336(3) 176
    C28 H28 N1 1_555 0.93 2.37 2.927(3) 118
    C18 H18 N2 3_665 0.93 2.55 3.435(2) 159
