# Supplementary material for: 7-(4-Meth­oxy­phen­yl)-4,9-dimethyl-N-(4-methyl­phen­yl)-5,12-diaza­tetra­phen-6-amine
Source: Acta Crystallogr Sect E Struct Rep Online. 2011 Mar 2;67(Pt 4):o762–3. doi: 10.1107/S1600536811006209 (PMC3099846; doi:10.1107/S1600536811006209)
Supplement: Supplementary file 2 [file e-67-0o762-Isup2.hkl]

# 
# h,k,l, Fc-squared, Fo-squared, sigma(Fo-squared) and status flag 
# 
data_I
_shelx_title ' SSMVN2_0m in P2(1)/c' 
_shelx_refln_list_code          4 
_shelx_F_calc_maximum      316.91 
_exptl_crystal_F_000       992.00 
_reflns_d_resolution_high  0.7449 
 
loop_ 
 _symmetry_equiv_pos_as_xyz 
 'x, y, z' 
 '-x, y+1/2, -z+1/2' 
 '-x, -y, -z' 
 'x, -y-1/2, z-1/2' 
 
_cell_length_a     8.3816 
_cell_length_b    23.1651 
_cell_length_c    12.8548 
_cell_angle_alpha  90.000 
_cell_angle_beta   91.171 
_cell_angle_gamma  90.000 
 
_shelx_F_squared_multiplier     1.000 
 
loop_ 
 _refln_index_h 
 _refln_index_k 
 _refln_index_l 
 _refln_F_squared_calc 
 _refln_F_squared_meas 
 _refln_F_squared_sigma 
 _refln_observed_status 
   2   0   0    22497.80    19880.56    454.47 o 
   3   0   0      230.00      217.89      7.32 o 
   4   0   0      196.06      215.45      8.13 o 
   5   0   0      315.89      231.71      8.94 o 
   6   0   0      456.62      449.97     11.45 o 
   7   0   0      195.47      173.82      8.13 o 
   8   0   0       24.78       21.49      3.70 o 
   9   0   0       27.48       32.87      2.95 o 
  10   0   0       20.01       16.26      6.50 o 
   1   1   0       24.38       21.14      1.63 o 
   2   1   0      173.40      222.74      4.86 o 
   3   1   0      507.86      511.16     10.05 o 
   4   1   0       25.62       21.61      1.72 o 
   5   1   0      333.60      331.40     10.08 o 
   6   1   0        0.16       -1.03      1.52 o 
   7   1   0       85.31       92.75      3.92 o 
   8   1   0        2.89        0.23      2.30 o 
   9   1   0       80.40       86.75      3.61 o 
  10   1   0       29.72       29.73      5.17 o 
   0   2   0     8471.00     7992.69    319.82 o 
   1   2   0     8164.88     8028.46    149.19 o 
   2   2   0     6654.11     6165.83    255.25 o 
   3   2   0     1263.65     1302.26     18.76 o 
   4   2   0       66.85       69.90      2.63 o 
   5   2   0      136.27      165.17      4.52 o 
   6   2   0      426.38      482.25      9.54 o 
   7   2   0      539.93      567.74      9.39 o 
   8   2   0        0.24       -0.66      1.45 o 
   9   2   0        3.05        0.25      1.86 o 
  10   2   0        8.70       12.68      4.06 o 
  11   2   0        1.13        5.69      6.50 o 
   1   3   0      108.76      115.17      1.57 o 
   2   3   0     4607.28     4670.68     62.73 o 
   3   3   0       34.45       40.46      1.49 o 
   4   3   0      681.12      680.87      9.43 o 
   5   3   0       38.12       48.38      2.21 o 
   6   3   0      100.25      107.82      3.64 o 
   7   3   0      182.44      195.78      4.86 o 
   8   3   0        6.07        2.22      1.61 o 
   9   3   0       26.22       24.81      3.78 o 
  10   3   0        0.25       -2.81      3.70 o 
  11   3   0       41.82       34.15      8.94 o 
   0   4   0    19957.70    18348.98    245.98 o 
   1   4   0      887.18      871.43      6.92 o 
   2   4   0     3482.29     3432.72     46.30 o 
   3   4   0        5.11       10.02      0.96 o 
   4   4   0       55.55       56.16      2.04 o 
   5   4   0       59.07       68.27      2.58 o 
   6   4   0       14.98       11.01      1.65 o 
   7   4   0      242.24      241.43      6.18 o 
   8   4   0        0.95        2.48      1.61 o 
   9   4   0        1.69        2.54      2.74 o 
  10   4   0        0.36        0.58      3.90 o 
  11   4   0        5.26       11.38      8.13 o 
   1   5   0     5792.02     5664.38     39.03 o 
   2   5   0      200.41      175.65      2.28 o 
   3   5   0      130.68      133.43      3.22 o 
   4   5   0       32.04       54.88      2.04 o 
   5   5   0     1314.15     1422.17     18.48 o 
   6   5   0      381.24      410.25      8.45 o 
   7   5   0      191.24      207.47      7.51 o 
   8   5   0       98.04      103.36      3.99 o 
   9   5   0        3.96        1.18      4.88 o 
  10   5   0        7.23        5.28      4.02 o 
  11   5   0       74.02       73.98     10.57 o 
   0   6   0       21.09       21.13      0.84 o 
   1   6   0     1298.09     1419.64     10.15 o 
   2   6   0     1438.68     1437.70     14.65 o 
   3   6   0      131.10      139.03      3.22 o 
   4   6   0      737.16      766.20     12.19 o 
   5   6   0      328.65      401.83     15.19 o 
   6   6   0        4.20        2.65      1.88 o 
   7   6   0       90.68       74.48      3.18 o 
   8   6   0       26.96       25.47      2.47 o 
   9   6   0        3.27        9.76      4.88 o 
  10   6   0        4.07       -2.44      3.90 o 
   1   7   0      579.02      580.41      4.51 o 
   2   7   0      890.40      944.25      9.14 o 
   3   7   0      267.99      236.17      3.18 o 
   4   7   0     1489.39     1582.30     23.14 o 
   5   7   0        4.30        6.42      1.67 o 
   6   7   0        3.81        5.33      1.67 o 
   7   7   0      129.92      136.49      4.90 o 
   8   7   0       21.21       17.89      2.44 o 
   9   7   0        0.59        0.81      4.88 o 
  10   7   0       17.94       18.70      6.50 o 
   0   8   0     2071.84     1965.91     19.90 o 
   1   8   0      453.26      446.58      3.71 o 
   2   8   0     2019.34     2114.30     16.67 o 
   3   8   0        7.82       11.22      0.79 o 
   4   8   0      500.37      555.06      6.43 o 
   5   8   0      371.02      407.51      8.08 o 
   6   8   0        2.68        2.11      1.67 o 
   7   8   0       15.91       14.23      2.25 o 
   8   8   0        5.31        0.00      2.87 o 
   9   8   0        5.87       -4.07      4.88 o 
  10   8   0       14.29       10.57      5.69 o 
   1   9   0      531.96      569.97      4.60 o 
   2   9   0      173.81      167.16      1.86 o 
   3   9   0     2110.71     2403.06     24.53 o 
   4   9   0      357.67      425.00      6.78 o 
   5   9   0      287.01      286.18      5.17 o 
   6   9   0        7.39        5.50      1.76 o 
   7   9   0       63.97       69.04      4.39 o 
   8   9   0       15.29       17.89      5.69 o 
   9   9   0       26.70       30.89      7.32 o 
  10   9   0       83.55       75.61      9.76 o 
   0  10   0       59.86       54.21      1.63 o 
   1  10   0       52.81       40.46      1.39 o 
   2  10   0       79.55      100.33      1.47 o 
   3  10   0      234.59      224.64      3.94 o 
   4  10   0      128.30      119.51      3.21 o 
   5  10   0      129.44      125.55      4.17 o 
   6  10   0       16.50       18.85      2.37 o 
   7  10   0      103.36      106.79      4.42 o 
   8  10   0       48.02       34.15      6.50 o 
   9  10   0        0.00       -4.88      4.88 o 
  10  10   0       15.83       23.58      7.32 o 
   1  11   0        0.15        2.58      1.12 o 
   2  11   0     1373.79     1309.19     10.33 o 
   3  11   0       92.52      127.30      2.54 o 
   4  11   0      218.89      269.63      4.31 o 
   5  11   0       11.29       14.29      2.15 o 
   6  11   0       22.59       17.98      2.37 o 
   7  11   0       47.69       52.70      4.06 o 
   8  11   0       27.95       30.89      6.50 o 
   9  11   0        2.49        7.32      5.69 o 
  10  11   0       36.22       46.34      8.94 o 
   0  12   0       35.75       30.59      1.28 o 
   1  12   0      122.90      128.57      1.86 o 
   2  12   0     1841.26     2051.35     17.21 o 
   3  12   0      368.06      408.18      5.37 o 
   4  12   0      162.91      156.30      3.00 o 
   5  12   0      238.37      229.53      5.90 o 
   6  12   0       17.00       16.18      2.48 o 
   7  12   0      152.12      157.80      9.35 o 
   8  12   0        0.87       -4.88      4.88 o 
   9  12   0       90.70       87.81      9.76 o 
  10  12   0       23.60       29.27      8.13 o 
   1  13   0      255.18      296.06      3.35 o 
   2  13   0      188.22      207.59      2.80 o 
   3  13   0      856.58      867.35      9.91 o 
   4  13   0       37.34       36.98      1.67 o 
   5  13   0      143.88      138.23      4.75 o 
   6  13   0      102.12      107.52      4.48 o 
   7  13   0       56.09       69.11      8.13 o 
   8  13   0        0.37       -1.63      4.88 o 
   9  13   0        2.52        0.00      5.69 o 
  10  13   0       69.14       67.48      9.76 o 
   0  14   0     1527.18     1643.32     19.76 o 
   1  14   0        2.08        3.29      0.69 o 
   2  14   0       45.67       37.54      1.00 o 
   3  14   0       92.68      101.25      2.52 o 
   4  14   0       60.69       54.91      2.40 o 
   5  14   0        0.86        0.49      1.30 o 
   6  14   0       33.25       33.16      3.70 o 
   7  14   0       23.63       18.70      5.69 o 
   8  14   0        9.99        6.50      5.69 o 
   9  14   0       41.76       39.02      8.13 o 
   1  15   0        0.01       -0.72      0.72 o 
   2  15   0       46.76       45.03      1.28 o 
   3  15   0        3.87        0.60      1.06 o 
   4  15   0        0.60        0.98      1.23 o 
   5  15   0      640.58      653.94      9.96 o 
   6  15   0       65.90       62.24      4.49 o 
   7  15   0       26.61       20.33      5.69 o 
   8  15   0        3.25        9.76      5.69 o 
   9  15   0        1.34       -1.63      4.88 o 
   0  16   0      768.25      737.11     13.87 o 
   1  16   0        1.67        0.56      0.78 o 
   2  16   0        0.52       -0.70      0.70 o 
   3  16   0       99.67       98.36      2.47 o 
   4  16   0        0.26       -1.23      1.23 o 
   5  16   0        4.77        5.73      1.65 o 
   6  16   0       19.79       22.54      3.45 o 
   7  16   0        2.46        0.00      4.88 o 
   8  16   0       19.78       18.70      6.50 o 
   9  16   0       88.99       83.74      9.76 o 
   1  17   0       25.86       31.69      1.41 o 
   2  17   0      419.12      446.53      5.92 o 
   3  17   0        4.91        5.49      1.21 o 
   4  17   0       45.30       37.90      2.44 o 
   5  17   0      285.33      299.93      7.01 o 
   6  17   0       58.67       51.22      7.32 o 
   7  17   0        9.55        8.94      5.69 o 
   8  17   0       19.27       37.40      8.13 o 
   9  17   0        0.00        6.50      6.50 o 
   0  18   0     1090.64     1120.99     14.83 o 
   1  18   0        4.15        1.79      1.25 o 
   2  18   0      488.66      512.65      6.66 o 
   3  18   0       17.99       17.10      1.75 o 
   4  18   0       24.14       19.48      2.01 o 
   5  18   0        0.05       -2.22      3.21 o 
   6  18   0        2.24       -1.63      4.88 o 
   7  18   0        4.37        4.07      5.69 o 
   8  18   0       29.94       34.15      8.13 o 
   9  18   0       29.66       36.59      8.13 o 
   1  19   0      367.42      377.13      5.02 o 
   2  19   0      356.45      365.82      5.37 o 
   3  19   0       24.76       24.28      2.76 o 
   4  19   0        7.11        0.70      3.29 o 
   5  19   0       10.15        5.47      1.86 o 
   6  19   0       17.98       15.01      2.82 o 
   7  19   0        8.71        0.81      4.88 o 
   8  19   0        0.19        0.00      5.69 o 
   0  20   0      134.91      157.20      6.64 o 
   1  20   0      145.89      153.91      3.35 o 
   2  20   0      166.96      159.67      3.34 o 
   3  20   0        0.37       -1.13      1.13 o 
   4  20   0       11.95        6.45      2.86 o 
   5  20   0       39.02       42.56      3.01 o 
   6  20   0        3.62        2.20      3.66 o 
   7  20   0       66.74       89.43      9.76 o 
   8  20   0        0.40        5.69      6.50 o 
   1  21   0        0.90       -1.31      1.31 o 
   2  21   0       25.90       26.06      1.69 o 
   3  21   0        1.72       -0.72      1.13 o 
   4  21   0       30.31       30.92      3.25 o 
   5  21   0        8.10        8.94      2.37 o 
   6  21   0       17.29       19.72      3.55 o 
   7  21   0       11.69       19.51      6.50 o 
   8  21   0        0.16        0.00      5.69 o 
   0  22   0      891.46      907.32     28.46 o 
   1  22   0       56.18       55.97      2.62 o 
   2  22   0      154.25      139.11      4.06 o 
   3  22   0       41.60       43.55      2.06 o 
   4  22   0       21.43       18.26      2.77 o 
   5  22   0        0.54       -1.63      2.18 o 
   6  22   0       98.86      106.02      6.02 o 
   7  22   0        0.27        4.88      6.50 o 
   1  23   0        5.15        8.74      1.99 o 
   2  23   0        5.40        8.15      1.92 o 
   3  23   0        3.30        1.56      1.79 o 
   4  23   0        0.37        0.96      1.95 o 
   5  23   0        3.24       -1.63      2.44 o 
   6  23   0        0.27       -0.89      2.82 o 
   7  23   0       21.40       16.06      3.66 o 
   0  24   0      154.79      176.42     11.38 o 
   1  24   0        0.07       -0.41      2.87 o 
   2  24   0      148.22      158.94      7.75 o 
   3  24   0        2.13       -0.74      1.92 o 
   4  24   0        1.71        2.32      2.37 o 
   5  24   0       13.10       10.61      3.45 o 
   6  24   0        2.19        0.00      2.91 o 
   7  24   0        9.05       10.69      3.55 o 
   1  25   0       13.79       16.64      3.70 o 
   2  25   0        9.81       10.88      3.70 o 
   3  25   0        1.55       -1.99      1.99 o 
   4  25   0        4.27        5.69      2.44 o 
   5  25   0        1.87        4.88      4.88 o 
   6  25   0       44.96       54.89      4.92 o 
   0  26   0       23.38       27.56      3.45 o 
   1  26   0        7.93        8.13      4.07 o 
   2  26   0       13.54       12.20      4.02 o 
   3  26   0       14.59       10.22      5.28 o 
   4  26   0        1.10       -2.17      2.18 o 
   5  26   0        8.56        5.15      3.31 o 
   6  26   0        0.01       -0.27      4.47 o 
   1  27   0       29.99       38.09      9.76 o 
   2  27   0        3.75        0.41      3.45 o 
   3  27   0        9.66       12.47      4.28 o 
   4  27   0        0.09        1.33      2.82 o 
   5  27   0        1.20       -0.06      3.45 o 
   0  28   0       21.58       17.69      3.45 o 
   1  28   0        6.52        6.50      4.07 o 
   2  28   0        0.52       -3.12      3.12 o 
   3  28   0        2.89        3.37      4.88 o 
   4  28   0        6.62       10.57      5.69 o 
   1  29   0       31.99       31.62      5.44 o 
   2  29   0        2.16        6.50      4.02 o 
   3  29   0        7.62        8.13      7.32 o 
   0  30   0       13.77       19.51      7.32 o 
   1  30   0        0.09       -2.38      2.95 o 
   2  30   0        2.55        2.03      4.02 o 
 -10   1   1        0.35        0.70      1.92 o 
  -9   1   1       98.16      101.92      3.93 o 
  -8   1   1        0.60        0.96      1.45 o 
  -7   1   1       28.23       31.12      2.95 o 
  -6   1   1      207.15      229.84      7.47 o 
  -5   1   1       65.44       61.41      3.45 o 
  -4   1   1       10.32        3.25      1.15 o 
  -3   1   1     2551.76     2471.43     41.68 o 
  -2   1   1       35.04       24.80      1.72 o 
  -1   1   1      324.37      447.78      6.57 o 
   0   1   1     8672.95     8147.17     63.20 o 
   2   1   1     1190.62     1326.37     32.11 o 
   3   1   1      602.05      582.91      9.20 o 
   4   1   1      447.60      513.80     10.88 o 
   5   1   1       50.83       71.47      4.04 o 
   6   1   1       20.68       29.91      2.21 o 
   7   1   1      107.00      104.43      3.92 o 
   8   1   1        2.64        2.32      2.04 o 
   9   1   1       73.38       81.19      5.39 o 
  10   1   1       36.28       33.78      5.75 o 
  11   1   1       74.05       79.68     11.38 o 
 -10   2   1        1.33       -2.81      2.81 o 
  -9   2   1       38.71       39.89      2.73 o 
  -8   2   1        0.63        0.12      1.55 o 
  -7   2   1        1.41        0.13      1.49 o 
  -6   2   1        0.10        0.48      1.11 o 
  -5   2   1       97.78      111.03      3.04 o 
  -4   2   1       81.32       92.16      5.69 o 
  -3   2   1      437.09      374.50      6.40 o 
  -2   2   1      472.17      510.38      7.81 o 
  -1   2   1     6183.51     5987.85     81.82 o 
   0   2   1     4403.25     4221.91     36.14 o 
   1   2   1      591.45      533.39      6.10 o 
   2   2   1      671.21      717.52     10.61 o 
   3   2   1     1403.05     1563.63     22.20 o 
   4   2   1      160.63      165.59      6.00 o 
   5   2   1       89.06      105.31      4.49 o 
   6   2   1       52.22       64.72      4.47 o 
   7   2   1       53.43       54.11      2.56 o 
   8   2   1       14.54       13.10      1.92 o 
   9   2   1       36.44       40.58      4.17 o 
  10   2   1        0.49        2.60      4.28 o 
  11   2   1        0.26        8.13      7.32 o 
 -10   3   1        5.19        1.75      3.70 o 
  -9   3   1        0.89       -0.64      2.04 o 
  -8   3   1       56.27       64.05      3.30 o 
  -7   3   1       31.31       34.12      2.32 o 
  -6   3   1      294.46      309.19      5.94 o 
  -5   3   1       33.53       44.03      2.46 o 
  -4   3   1       64.90       58.47      2.04 o 
  -3   3   1      165.07      183.63      3.44 o 
  -2   3   1    13725.95    13508.73    155.93 o 
  -1   3   1       63.20       33.70      0.56 o 
   0   3   1      230.12      202.96      2.06 o 
   1   3   1     6856.80     6646.26     57.21 o 
   2   3   1     8899.67     9110.52    146.69 o 
   3   3   1     1298.41     1314.01     22.65 o 
   4   3   1        0.00       -0.29      0.64 o 
   5   3   1        0.02       -0.65      0.65 o 
   6   3   1        0.48       -0.68      0.68 o 
   7   3   1      126.61      127.10      4.42 o 
   8   3   1      182.17      171.58      5.56 o 
   9   3   1        7.16        5.55      2.86 o 
  10   3   1        0.02        2.03      5.28 o 
  11   3   1       10.47        5.69      7.32 o 
 -11   4   1        5.63        9.47      8.54 o 
 -10   4   1        0.15        1.81      3.70 o 
  -9   4   1       16.69       19.90      2.97 o 
  -8   4   1        5.68        3.30      1.90 o 
  -7   4   1        6.78        2.62      1.55 o 
  -6   4   1      127.29      138.18      3.98 o 
  -5   4   1        2.25        5.83      1.11 o 
  -4   4   1       71.95       50.52      2.04 o 
  -3   4   1        1.38        1.79      0.61 o 
  -2   4   1      120.48      105.27      2.48 o 
  -1   4   1     5798.80     5745.60     43.78 o 
   0   4   1       50.78       45.13      0.73 o 
   1   4   1       58.38       53.78      0.77 o 
   2   4   1     1491.52     1488.24     18.25 o 
   3   4   1      137.70      165.04      2.95 o 
   4   4   1      632.12      675.86      9.32 o 
   5   4   1       86.38       90.59      2.80 o 
   6   4   1       15.31       11.90      1.55 o 
   7   4   1       63.78       61.19      4.28 o 
   8   4   1        4.79        4.53      2.25 o 
   9   4   1        9.92        7.92      3.22 o 
  10   4   1        0.06        0.00      6.50 o 
  11   4   1       47.55       50.41     10.57 o 
 -11   5   1        0.00       -1.41      4.28 o 
 -10   5   1       10.32        4.77      4.28 o 
  -9   5   1        0.28        1.49      2.25 o 
  -8   5   1        7.17        7.98      1.97 o 
  -7   5   1        8.75        8.84      1.99 o 
  -6   5   1        2.12        1.79      1.23 o 
  -5   5   1      114.57      125.09      3.39 o 
  -4   5   1     4769.68     4846.69     57.00 o 
  -3   5   1      131.87      101.05      2.74 o 
  -2   5   1     2836.14     2699.33     26.80 o 
  -1   5   1      171.31      132.42      1.35 o 
   0   5   1       16.79       13.05      0.66 o 
   1   5   1      781.07      780.80      5.51 o 
   2   5   1       19.34       13.60      1.03 o 
   3   5   1        1.98        3.25      0.70 o 
   4   5   1      583.20      682.98      9.52 o 
   5   5   1       17.99       17.23      1.99 o 
   6   5   1       57.93       61.75      3.29 o 
   7   5   1       12.36       14.33      1.74 o 
   8   5   1        3.71        0.41      4.47 o 
   9   5   1        2.49        3.92      3.05 o 
  10   5   1       13.90       22.76      8.13 o 
  11   5   1       20.91       24.39      8.94 o 
 -10   6   1        6.32       19.51      6.50 o 
  -9   6   1        0.07       -1.90      2.54 o 
  -8   6   1       48.09       41.60      3.52 o 
  -7   6   1        0.02        0.73      1.55 o 
  -6   6   1       72.95       78.55      2.98 o 
  -5   6   1       22.56       23.83      2.17 o 
  -4   6   1       82.09       90.33      2.95 o 
  -3   6   1     1552.17     1618.18     18.02 o 
  -2   6   1       26.83       21.71      0.84 o 
  -1   6   1      565.46      566.77      4.82 o 
   0   6   1       70.41       63.41      1.06 o 
   1   6   1      938.02      996.53      7.00 o 
   2   6   1      100.85      118.27      1.88 o 
   3   6   1      631.00      733.77      8.63 o 
   4   6   1      645.39      729.34     11.68 o 
   5   6   1      118.63      141.27      3.93 o 
   6   6   1       13.21       19.54      1.92 o 
   7   6   1        0.62       -1.19      1.19 o 
   8   6   1        6.11        2.88      3.12 o 
   9   6   1       29.67       30.10      4.60 o 
  10   6   1        0.05       -1.28      3.90 o 
 -10   7   1        4.32        8.94      5.69 o 
  -9   7   1       48.12       58.54      8.13 o 
  -8   7   1        1.53       -1.12      2.09 o 
  -7   7   1        1.08        0.98      1.67 o 
  -6   7   1       29.42       36.99      2.63 o 
  -5   7   1       28.04       23.28      2.18 o 
  -4   7   1      722.22      845.71     13.43 o 
  -3   7   1       72.49       77.38      1.56 o 
  -2   7   1     1170.48     1165.34     11.07 o 
  -1   7   1       21.07       11.94      0.53 o 
   0   7   1     1540.63     1478.57     10.79 o 
   1   7   1       11.01        6.89      0.39 o 
   2   7   1      378.41      404.88      3.85 o 
   3   7   1      509.77      534.27      6.11 o 
   4   7   1        7.35        9.93      1.36 o 
   5   7   1       17.69       16.60      1.67 o 
   6   7   1      107.87      116.23      4.04 o 
   7   7   1       13.68       13.45      3.94 o 
   8   7   1        0.20       -1.22      2.87 o 
   9   7   1        0.45        4.07      3.45 o 
  10   7   1       47.54       54.47      8.13 o 
 -10   8   1       50.09       60.16      8.94 o 
  -9   8   1       23.94       23.58      6.50 o 
  -8   8   1        4.05        4.70      2.54 o 
  -7   8   1        8.52        4.53      1.92 o 
  -6   8   1      274.10      310.69      7.13 o 
  -5   8   1       70.45       77.18      3.22 o 
  -4   8   1      968.78     1029.11     11.06 o 
  -3   8   1       50.67       51.19      1.44 o 
  -2   8   1      415.17      396.75      3.54 o 
  -1   8   1      119.24      120.95      1.64 o 
   0   8   1       58.80       62.48      1.20 o 
   1   8   1      717.71      729.93      5.44 o 
   2   8   1        8.85       16.48      0.66 o 
   3   8   1      314.51      416.17      4.77 o 
   4   8   1      155.09      164.72      2.94 o 
   5   8   1       41.23       40.18      1.70 o 
   6   8   1      146.23      167.11      5.02 o 
   7   8   1       45.71       42.53      2.86 o 
   8   8   1        0.11       -3.25      4.88 o 
   9   8   1       46.11       39.84      7.32 o 
  10   8   1       20.67       19.42      5.08 o 
 -10   9   1        2.54       12.20      6.50 o 
  -9   9   1        3.54        0.81      5.69 o 
  -8   9   1       13.48       12.26      2.71 o 
  -7   9   1       11.79       13.04      2.71 o 
  -6   9   1      251.44      260.46      6.48 o 
  -5   9   1       74.83       78.02      2.63 o 
  -4   9   1        1.13        0.16      1.06 o 
  -3   9   1      328.22      369.14      4.23 o 
  -2   9   1       98.82       96.30      1.38 o 
  -1   9   1        8.88       11.13      0.66 o 
   0   9   1        1.24        3.08      0.45 o 
   1   9   1     1349.45     1544.34     10.83 o 
   2   9   1     1889.40     2002.17     15.80 o 
   3   9   1       76.63       97.89      1.67 o 
   4   9   1     1019.70     1061.59     14.20 o 
   5   9   1       82.84       93.42      2.87 o 
   6   9   1        4.07        0.40      1.76 o 
   7   9   1       25.86       29.27      4.02 o 
   8   9   1        4.06       -0.74      3.12 o 
   9   9   1        0.06       -4.07      4.88 o 
  10   9   1        1.89        8.94      6.50 o 
 -10  10   1       45.91       55.28      8.94 o 
  -9  10   1        1.24        4.88      5.69 o 
  -8  10   1       14.03       16.55      3.31 o 
  -7  10   1       14.52       14.00      2.71 o 
  -6  10   1        0.09       -0.57      1.67 o 
  -5  10   1      105.53      114.43      4.00 o 
  -4  10   1        0.48       -0.61      1.70 o 
  -3  10   1     1600.41     1677.69     18.61 o 
  -2  10   1       92.25       80.45      1.32 o 
  -1  10   1      218.96      223.00      2.57 o 
   0  10   1      464.17      477.81      4.36 o 
   1  10   1     3317.16     3591.10     24.28 o 
   2  10   1      291.52      273.04      2.80 o 
   3  10   1        6.04        4.88      0.73 o 
   4  10   1       99.04      118.87      2.85 o 
   5  10   1        0.97       -0.24      1.67 o 
   6  10   1       28.78       34.60      2.74 o 
   7  10   1        6.49        2.44      3.12 o 
   8  10   1      177.23      172.36      8.05 o 
   9  10   1        8.63        6.50      5.69 o 
  10  10   1        6.54        4.88      5.69 o 
 -10  11   1        6.49        8.94      6.50 o 
  -9  11   1        0.54       -4.88      4.88 o 
  -8  11   1        1.05       -0.81      3.66 o 
  -7  11   1        1.44        2.26      2.54 o 
  -6  11   1       73.58       82.55      4.13 o 
  -5  11   1        0.04       -1.14      1.67 o 
  -4  11   1      319.14      293.85      4.53 o 
  -3  11   1     1378.66     1525.14     17.15 o 
  -2  11   1      437.88      391.42      4.50 o 
  -1  11   1        1.76        0.57      0.68 o 
   0  11   1     2409.69     2603.32     19.74 o 
   1  11   1     2155.37     2473.91     17.08 o 
   2  11   1        1.62       -0.47      0.47 o 
   3  11   1        5.91        6.32      0.97 o 
   4  11   1      120.00      164.49      2.80 o 
   5  11   1        2.64        4.29      2.05 o 
   6  11   1        8.17       10.86      3.38 o 
   7  11   1       19.18       16.70      4.02 o 
   8  11   1       79.29       86.99      8.94 o 
   9  11   1       10.27       28.46      6.50 o 
  10  11   1       22.42       31.71      7.32 o 
 -10  12   1       84.88       79.68     10.57 o 
  -9  12   1        5.15        1.63      5.69 o 
  -8  12   1        2.26        1.63      4.88 o 
  -7  12   1       14.10       14.33      4.88 o 
  -6  12   1        2.60        8.58      2.54 o 
  -5  12   1        2.72        1.79      1.67 o 
  -4  12   1       63.54       57.04      2.04 o 
  -3  12   1      457.05      518.39      6.48 o 
  -2  12   1       19.89       13.56      0.87 o 
  -1  12   1     1154.50     1097.27      9.46 o 
   0  12   1      287.26      266.54      2.98 o 
   1  12   1        8.72        8.49      0.69 o 
   2  12   1      101.12      106.67      1.87 o 
   3  12   1      400.69      458.93      5.80 o 
   4  12   1        4.18        2.97      1.09 o 
   5  12   1       50.05       52.17      4.06 o 
   6  12   1      150.68      163.52      5.38 o 
   7  12   1       55.76       56.66      4.86 o 
   8  12   1      402.84      409.76     18.70 o 
   9  12   1       15.31       26.83      7.32 o 
  10  12   1        4.46        0.00      5.69 o 
 -10  13   1       32.07       46.34      8.94 o 
  -9  13   1        6.50       12.20      6.50 o 
  -8  13   1        1.46        2.44      4.88 o 
  -7  13   1       47.08       47.95      4.06 o 
  -6  13   1       62.59       77.01      5.08 o 
  -5  13   1      117.18      111.15      5.69 o 
  -4  13   1      149.54      177.35      3.53 o 
  -3  13   1      624.65      657.20      7.91 o 
  -2  13   1        0.02        2.03      0.75 o 
  -1  13   1        0.75       -0.18      0.66 o 
   0  13   1      958.09     1054.36      8.86 o 
   1  13   1      356.69      391.59      3.92 o 
   2  13   1      665.28      662.76      6.43 o 
   3  13   1      122.82      120.55      2.58 o 
   4  13   1       45.27       35.36      1.82 o 
   5  13   1       73.05       83.95      3.83 o 
   6  13   1        1.68        1.63      2.87 o 
   7  13   1       57.74       56.91      7.32 o 
   8  13   1       36.83       52.03      8.13 o 
   9  13   1       14.15       20.33      6.50 o 
  10  13   1       24.02       14.63      7.32 o 
  -9  14   1        3.23        0.00      5.69 o 
  -8  14   1        1.37        3.25      4.88 o 
  -7  14   1        8.59        7.98      3.12 o 
  -6  14   1       78.18       72.33      7.32 o 
  -5  14   1       75.15       74.63      3.60 o 
  -4  14   1       14.10       13.38      1.45 o 
  -3  14   1        5.44        8.10      1.06 o 
  -2  14   1       21.34       14.80      0.75 o 
  -1  14   1      141.62      140.07      2.37 o 
   0  14   1      190.04      201.31      2.69 o 
   1  14   1      152.45      164.24      2.27 o 
   2  14   1       95.82      102.38      1.71 o 
   3  14   1      142.69      182.87      2.94 o 
   4  14   1      294.65      287.49      5.56 o 
   5  14   1       39.31       39.63      2.29 o 
   6  14   1      328.87      314.33     10.05 o 
   7  14   1        0.07        0.00      4.07 o 
   8  14   1      114.60      147.16     12.20 o 
   9  14   1       41.66       52.85      8.94 o 
  -9  15   1       13.75       24.39      7.32 o 
  -8  15   1        1.94        6.50      5.69 o 
  -7  15   1       45.02       44.07      4.49 o 
  -6  15   1       33.64       37.86      4.28 o 
  -5  15   1       50.80       46.72      3.17 o 
  -4  15   1      549.11      590.95      9.13 o 
  -3  15   1      877.72      855.98      8.55 o 
  -2  15   1      157.56      174.38      2.73 o 
  -1  15   1       56.46       49.44      1.68 o 
   0  15   1      234.20      235.36      3.31 o 
   1  15   1      364.82      374.05      4.10 o 
   2  15   1      203.67      190.80      2.55 o 
   3  15   1      151.68      159.20      2.86 o 
   4  15   1        5.55        6.60      1.67 o 
   5  15   1      131.60      158.11      4.14 o 
   6  15   1       62.65       59.80      4.86 o 
   7  15   1        0.12        2.44      4.88 o 
   8  15   1       18.62       30.89      7.32 o 
   9  15   1        0.86       -0.81      5.69 o 
  -9  16   1        2.76       14.63      6.50 o 
  -8  16   1       16.01       24.39      7.32 o 
  -7  16   1        0.34        0.81      4.07 o 
  -6  16   1       11.34       15.74      3.31 o 
  -5  16   1       67.41       71.20      3.44 o 
  -4  16   1     1110.91     1098.85     15.03 o 
  -3  16   1      432.21      417.40      5.79 o 
  -2  16   1      508.13      491.99      6.19 o 
  -1  16   1        2.11        1.91      0.92 o 
   0  16   1       24.55       23.69      1.36 o 
   1  16   1      317.03      286.44      3.52 o 
   2  16   1     1144.86     1140.58     10.26 o 
   3  16   1       45.66       47.92      1.73 o 
   4  16   1      232.59      229.21      4.92 o 
   5  16   1        1.11       -1.49      1.53 o 
   6  16   1       21.66       14.63      4.88 o 
   7  16   1        0.92       -4.07      4.07 o 
   8  16   1      178.02      195.94     13.82 o 
   9  16   1       25.78       30.89      8.13 o 
  -9  17   1        9.66       11.38      6.50 o 
  -8  17   1       26.79       39.84      7.32 o 
  -7  17   1        0.04        0.00      4.88 o 
  -6  17   1       42.37       39.63      4.06 o 
  -5  17   1       92.26       83.34      3.72 o 
  -4  17   1      156.25      160.77      5.12 o 
  -3  17   1      438.60      431.96      5.50 o 
  -2  17   1      657.74      673.44      7.90 o 
  -1  17   1       49.62       46.26      1.84 o 
   0  17   1        8.84        6.00      1.21 o 
   1  17   1      495.41      463.97      5.36 o 
   2  17   1     1180.13     1173.63     12.37 o 
   3  17   1      169.10      172.46      3.23 o 
   4  17   1       40.51       31.07      2.46 o 
   5  17   1        0.07       -1.26      1.26 o 
   6  17   1        0.35        0.00      4.07 o 
   7  17   1        0.50        6.50      4.88 o 
   8  17   1        1.87        4.88      5.69 o 
   9  17   1        0.03       -2.44      5.69 o 
  -9  18   1        2.41        3.25      5.69 o 
  -8  18   1        0.75       -2.44      5.69 o 
  -7  18   1        0.03        3.25      4.88 o 
  -6  18   1       21.93       21.92      4.02 o 
  -5  18   1       54.42       49.15      3.01 o 
  -4  18   1      258.26      255.36      6.67 o 
  -3  18   1     1153.37     1167.68     12.34 o 
  -2  18   1      110.07      111.27      2.90 o 
  -1  18   1       58.76       53.00      2.08 o 
   0  18   1       55.58       45.17      1.84 o 
   1  18   1     1086.82     1054.61     11.42 o 
   2  18   1      510.18      457.94      6.08 o 
   3  18   1       53.51       56.38      2.34 o 
   4  18   1       12.50        9.92      1.65 o 
   5  18   1       51.76       60.78      3.52 o 
   6  18   1        0.64       -1.73      2.09 o 
   7  18   1        4.95        2.44      4.88 o 
   8  18   1       16.35       17.07      7.32 o 
   9  18   1       24.84       26.02      8.13 o 
  -8  19   1       17.73       26.02      7.32 o 
  -7  19   1       11.01       17.89      6.50 o 
  -6  19   1       16.14       12.69      2.44 o 
  -5  19   1        4.07       -0.04      2.67 o 
  -4  19   1      660.12      658.69     12.29 o 
  -3  19   1      476.09      475.95      6.20 o 
  -2  19   1      424.19      430.72      6.01 o 
  -1  19   1        6.65       -1.55      1.55 o 
   0  19   1       16.14       14.25      1.86 o 
   1  19   1     1225.17     1202.04     12.97 o 
   2  19   1      417.86      403.94      5.69 o 
   3  19   1       77.78       63.69      2.40 o 
   4  19   1        9.29        7.09      1.65 o 
   5  19   1       45.23       38.52      4.88 o 
   6  19   1        7.71        4.34      2.85 o 
   7  19   1        2.01        3.25      4.88 o 
   8  19   1       31.34       21.14      7.32 o 
  -8  20   1        3.87        8.13      6.50 o 
  -7  20   1        1.04       -4.88      4.88 o 
  -6  20   1       27.94       25.82      2.95 o 
  -5  20   1        0.19       -1.78      1.92 o 
  -4  20   1       80.40       71.94      3.93 o 
  -3  20   1      115.58      109.21      2.65 o 
  -2  20   1       73.90       73.40      2.42 o 
  -1  20   1      190.98      178.86      3.34 o 
   0  20   1        2.95       -0.29      2.03 o 
   1  20   1      783.09      773.25      9.14 o 
   2  20   1      169.58      159.97      3.43 o 
   3  20   1      106.14      103.08      3.02 o 
   4  20   1       79.45       72.23      3.13 o 
   5  20   1       18.45       15.18      5.69 o 
   6  20   1        0.00        0.27      2.18 o 
   7  20   1       19.78       23.58      7.32 o 
   8  20   1        0.07        0.00      5.69 o 
  -8  21   1       12.38       22.76      8.13 o 
  -7  21   1       48.33       47.15      8.13 o 
  -6  21   1       90.35       85.22      6.91 o 
  -5  21   1       76.63       81.87      5.81 o 
  -4  21   1        6.06        4.68      1.92 o 
  -3  21   1      165.50      149.89      3.16 o 
  -2  21   1       20.71       19.62      1.76 o 
  -1  21   1      111.65      104.23      2.80 o 
   0  21   1        1.05       -0.47      1.52 o 
   1  21   1      114.52      116.59      3.76 o 
   2  21   1       75.25       65.47      3.02 o 
   3  21   1       42.57       36.37      1.95 o 
   4  21   1       74.88       69.95      6.51 o 
   5  21   1       10.53        6.21      2.82 o 
   6  21   1       22.85       21.11      3.45 o 
   7  21   1       13.78       18.70      7.32 o 
   8  21   1        0.62        9.76      6.50 o 
  -7  22   1        3.59        1.63      6.50 o 
  -6  22   1        0.24        8.13      5.69 o 
  -5  22   1       39.43       38.86      3.52 o 
  -4  22   1       15.39       12.04      2.44 o 
  -3  22   1       65.74       70.22      3.38 o 
  -2  22   1       13.98       13.94      2.04 o 
  -1  22   1      109.25      117.55      3.74 o 
   0  22   1       65.95       62.07      3.83 o 
   1  22   1        1.65        0.67      2.34 o 
   2  22   1        0.43       -1.38      1.97 o 
   3  22   1       29.30       23.11      2.52 o 
   4  22   1       31.89       26.81      4.79 o 
   5  22   1        0.06       -2.44      2.44 o 
   6  22   1       13.48        9.45      2.82 o 
   7  22   1        1.50        2.73      2.82 o 
  -7  23   1       25.38       26.83      4.88 o 
  -6  23   1       41.94       38.33      7.32 o 
  -5  23   1        0.66       -0.86      2.44 o 
  -4  23   1        1.67       -1.86      1.86 o 
  -3  23   1        6.13        0.19      2.92 o 
  -2  23   1        9.89       13.27      2.04 o 
  -1  23   1      112.15      110.83      4.63 o 
   0  23   1       68.25       63.86      4.69 o 
   1  23   1       80.47       72.39      3.93 o 
   2  23   1       66.93       58.09      4.35 o 
   3  23   1       37.76       34.89      2.76 o 
   4  23   1       60.88       40.87      4.18 o 
   5  23   1        4.51        6.43      3.25 o 
   6  23   1        4.10        8.40      4.07 o 
   7  23   1       19.01       20.37      3.55 o 
  -7  24   1        0.90        0.81      5.28 o 
  -6  24   1       40.56       36.64      6.91 o 
  -5  24   1        3.36       -2.24      2.73 o 
  -4  24   1       11.17       13.12      2.50 o 
  -3  24   1       14.14       19.31      3.50 o 
  -2  24   1        1.66       -1.05      2.44 o 
  -1  24   1       68.71       87.96      9.76 o 
   0  24   1        2.52        1.39      2.37 o 
   1  24   1       22.24       23.08      4.28 o 
   2  24   1       20.46       12.76      3.70 o 
   3  24   1        2.00       -1.32      1.92 o 
   4  24   1       43.47       46.11      4.18 o 
   5  24   1        0.59       -1.87      3.66 o 
   6  24   1       54.80       56.46      4.92 o 
   7  24   1       20.71       36.29      4.47 o 
  -6  25   1        6.23        0.07      3.25 o 
  -5  25   1       20.18       22.36      3.55 o 
  -4  25   1        1.22        7.16      2.84 o 
  -3  25   1        8.93        4.08      2.44 o 
  -2  25   1        1.59        1.63      3.45 o 
  -1  25   1       20.57       19.82      4.47 o 
   0  25   1       27.67       26.28      3.32 o 
   1  25   1        0.28        2.07      4.07 o 
   2  25   1      131.53      136.87      7.41 o 
   3  25   1        0.21        0.81      3.12 o 
   4  25   1       41.44       41.91      4.18 o 
   5  25   1        0.85        0.44      2.82 o 
   6  25   1        7.21        7.75      3.45 o 
  -6  26   1       16.62       12.25      3.55 o 
  -5  26   1       19.53       21.14      3.55 o 
  -4  26   1        1.88        4.07      2.53 o 
  -3  26   1       27.76       37.50      3.55 o 
  -2  26   1        4.89        3.69      4.88 o 
  -1  26   1       30.56       40.67      4.60 o 
   0  26   1        0.05        2.67      2.37 o 
   1  26   1        5.74       13.01      3.70 o 
   2  26   1        0.27        7.00      3.70 o 
   3  26   1        1.56       -2.51      3.31 o 
   4  26   1        7.22        7.38      3.45 o 
   5  26   1       23.08       29.21      4.06 o 
   6  26   1       21.24       32.71      4.28 o 
  -5  27   1        0.18        3.81      3.45 o 
  -4  27   1        0.81        3.11      2.59 o 
  -3  27   1        0.94        0.93      2.37 o 
  -2  27   1        0.01        3.81      3.70 o 
  -1  27   1        6.19        9.76      4.02 o 
   0  27   1        7.76        4.51      1.95 o 
   1  27   1        0.77       -0.15      6.10 o 
   2  27   1       26.69       31.62      4.49 o 
   3  27   1        4.51        5.69      6.50 o 
   4  27   1       66.99       92.68     11.38 o 
   5  27   1        0.03        5.98      6.10 o 
  -4  28   1        5.05        5.00      6.50 o 
  -3  28   1       51.44       60.47      6.02 o 
  -2  28   1       23.67       34.31      5.69 o 
  -1  28   1      169.74      201.70      7.18 o 
   0  28   1       13.64       17.13      2.48 o 
   1  28   1        4.09        0.41      3.45 o 
   2  28   1        0.05        1.00      3.70 o 
   3  28   1        0.76        7.32      5.69 o 
   4  28   1        6.21        0.81      6.50 o 
  -3  29   1       14.32       30.98      5.17 o 
  -2  29   1        3.54        8.03      7.32 o 
  -1  29   1        0.02        6.28      2.95 o 
   0  29   1        8.27       11.38      4.60 o 
   1  29   1        5.73        6.91      4.02 o 
   2  29   1        0.12        1.56      3.70 o 
   3  29   1        9.11       19.51      7.32 o 
  -2  30   1        3.27       -4.02      4.02 o 
  -1  30   1      126.16      172.14      6.80 o 
   0  30   1       33.24       50.31      6.02 o 
   1  30   1        0.10        4.07      4.02 o 
   2  30   1        0.14        2.44      6.50 o 
 -11   0   2        2.15       -4.07      4.07 o 
 -10   0   2        3.80        5.83      3.31 o 
  -9   0   2      202.08      199.00      6.68 o 
  -8   0   2       59.82       71.71      4.05 o 
  -7   0   2        0.12        2.44      3.25 o 
  -6   0   2       42.62       41.46      4.88 o 
  -5   0   2        1.89        2.44      2.44 o 
  -4   0   2       44.29       63.41      4.88 o 
  -3   0   2     3863.52     3920.34     91.87 o 
  -2   0   2   100429.66    81301.11   1854.48 o 
  -1   0   2     7327.25     7582.74     85.38 o 
   0   0   2      204.34      214.43      3.76 o 
   1   0   2      430.67      447.98      7.04 o 
   2   0   2    17643.70    16314.28    267.31 o 
   3   0   2      136.27      119.99      5.28 o 
   4   0   2       73.88       92.45      6.91 o 
   5   0   2      952.47     1001.69     19.78 o 
   6   0   2       85.92       57.72      4.88 o 
   7   0   2        1.78       -2.44      2.44 o 
   9   0   2      119.53      152.85     12.20 o 
  10   0   2       32.44       37.40      8.94 o 
  11   0   2       23.56       18.70      8.13 o 
 -11   1   2        0.07       -3.31      3.31 o 
 -10   1   2        4.01        3.03      2.21 o 
  -9   1   2        0.28       -1.01      1.73 o 
  -8   1   2        1.25       -0.18      1.81 o 
  -7   1   2       86.12       85.12      3.54 o 
  -6   1   2        0.02       -0.93      1.95 o 
  -5   1   2       86.97       78.46      4.02 o 
  -4   1   2       55.93       58.64      3.45 o 
  -3   1   2      720.97      739.85     14.37 o 
  -2   1   2     1214.03     1151.94     16.57 o 
  -1   1   2    29735.62    26406.32    455.35 o 
   0   1   2      181.09      163.77      2.43 o 
   1   1   2    14494.35    13438.34    161.73 o 
   2   1   2      690.19      654.56     22.44 o 
   3   1   2       33.83       24.51      1.56 o 
   4   1   2       67.62       56.57      2.44 o 
   5   1   2      801.20      866.39     14.44 o 
   6   1   2      111.85      124.79     10.09 o 
   7   1   2      232.22      218.40      5.45 o 
   8   1   2        0.29       -2.37      2.37 o 
   9   1   2       42.34       43.53      6.02 o 
  10   1   2      109.30      105.29      8.05 o 
  11   1   2        7.13       11.60      5.44 o 
 -11   2   2        2.97        0.56      3.45 o 
 -10   2   2        0.30        0.65      1.91 o 
  -9   2   2      111.02      117.31      5.26 o 
  -8   2   2       26.94       28.36      2.56 o 
  -7   2   2        1.64        0.94      1.49 o 
  -6   2   2       60.04       62.17      2.73 o 
  -5   2   2       99.24       95.08      6.53 o 
  -4   2   2      609.35      616.24     10.31 o 
  -3   2   2     3003.90     3261.50     44.96 o 
  -2   2   2    88877.43    74749.96    984.31 o 
  -1   2   2    11147.76    11266.72     86.59 o 
   0   2   2     1049.94     1011.07      8.38 o 
   1   2   2     5402.92     5382.06     59.60 o 
   2   2   2     2840.47     2814.64     68.29 o 
   3   2   2      150.72      132.33     11.79 o 
   4   2   2        2.17        0.91      1.04 o 
   5   2   2     1569.03     1712.23     30.18 o 
   6   2   2        6.73        6.79      1.61 o 
   7   2   2       19.85       21.44      2.34 o 
   8   2   2       55.90       58.02      4.17 o 
   9   2   2       66.47       58.36      6.32 o 
  10   2   2        0.82       -0.41      6.10 o 
  11   2   2        2.75        3.25      7.32 o 
 -11   3   2       23.40       25.10      8.13 o 
 -10   3   2        0.11        0.06      2.39 o 
  -9   3   2       86.71       89.52      5.92 o 
  -8   3   2       95.84      108.60      5.16 o 
  -7   3   2       55.79       58.47      2.80 o 
  -6   3   2      180.71      177.51      4.53 o 
  -5   3   2      212.23      207.85      4.44 o 
  -4   3   2      239.41      243.96      6.57 o 
  -3   3   2     5539.62     5493.27     73.54 o 
  -2   3   2     2828.01     2844.49     38.80 o 
  -1   3   2     6157.88     6052.69     48.52 o 
   0   3   2     3365.45     3307.21     30.20 o 
   1   3   2     5468.47     5208.39     39.41 o 
   2   3   2     4716.61     4705.72     51.26 o 
   3   3   2       72.77       72.50      1.65 o 
   4   3   2     2306.11     2446.09     42.91 o 
   5   3   2      248.63      280.86      5.08 o 
   6   3   2       60.40       65.07      2.86 o 
   7   3   2       39.54       47.37      2.39 o 
   8   3   2       76.31       80.52      4.65 o 
   9   3   2       62.20       69.00      6.59 o 
  10   3   2       71.26       79.37      7.47 o 
  11   3   2       18.31       19.51      8.13 o 
 -11   4   2        5.45        6.74      3.90 o 
 -10   4   2        1.53        1.01      2.39 o 
  -9   4   2        7.89        1.39      2.37 o 
  -8   4   2        0.32        1.31      2.03 o 
  -7   4   2        8.98        6.98      1.90 o 
  -6   4   2      213.36      223.93      5.02 o 
  -5   4   2        0.68        2.28      1.69 o 
  -4   4   2        7.31        3.16      1.06 o 
  -3   4   2       61.10       45.76      2.46 o 
  -2   4   2     1311.11     1390.51     14.04 o 
  -1   4   2        7.78        6.66      0.58 o 
   0   4   2        7.13       12.93      0.70 o 
   1   4   2      207.79      231.59      2.14 o 
   2   4   2       43.41       37.84      1.20 o 
   3   4   2     1194.47     1264.09     19.70 o 
   4   4   2      691.05      749.85     10.10 o 
   5   4   2      853.07      922.19     12.67 o 
   6   4   2       83.55       99.49      3.06 o 
   7   4   2       23.32       22.66      2.01 o 
   8   4   2       13.41       19.59      3.35 o 
   9   4   2       52.42       52.64      4.65 o 
  10   4   2       42.42       46.36      6.32 o 
  11   4   2        1.85        5.69      7.32 o 
 -10   5   2       95.37      105.32      6.44 o 
  -9   5   2       80.99       80.15      4.31 o 
  -8   5   2        2.21        3.45      2.25 o 
  -7   5   2      102.46      101.20      3.71 o 
  -6   5   2      192.15      214.71      5.73 o 
  -5   5   2        3.90        2.49      1.29 o 
  -4   5   2        3.52        6.10      1.06 o 
  -3   5   2     1177.15     1223.76     18.16 o 
  -2   5   2        0.16        1.91      0.42 o 
  -1   5   2       10.47        7.66      0.59 o 
   0   5   2        1.38        2.25      0.37 o 
   1   5   2      156.64      150.27      1.52 o 
   2   5   2      826.18      857.89      8.97 o 
   3   5   2        5.71        2.31      0.50 o 
   4   5   2       61.78       73.04      2.44 o 
   5   5   2     1107.55     1242.98     18.31 o 
   6   5   2       72.48       69.83      3.76 o 
   7   5   2       14.36       13.01      3.12 o 
   8   5   2       71.42       86.80      5.60 o 
   9   5   2      140.30      144.20      9.84 o 
  10   5   2       87.76       95.60      7.75 o 
 -10   6   2       11.51        4.88      5.69 o 
  -9   6   2      127.32      111.95      6.02 o 
  -8   6   2        1.76       -1.76      1.76 o 
  -7   6   2      103.82      109.30      3.71 o 
  -6   6   2        7.33        3.80      1.61 o 
  -5   6   2        3.74        6.85      1.52 o 
  -4   6   2      286.21      312.71      6.18 o 
  -3   6   2      356.84      393.46      4.91 o 
  -2   6   2       34.31       44.51      0.96 o 
  -1   6   2     3168.11     3223.73     26.10 o 
   0   6   2     2613.83     2492.94     17.54 o 
   1   6   2      227.63      239.08      1.99 o 
   2   6   2      858.46      883.79      8.01 o 
   3   6   2      694.52      825.01      8.94 o 
   4   6   2      650.06      706.27     11.33 o 
   5   6   2      138.12      135.86      3.93 o 
   6   6   2       40.80       48.54      3.58 o 
   7   6   2        0.89        4.34      2.54 o 
   8   6   2       16.68       14.66      3.70 o 
   9   6   2       80.98       82.79      5.78 o 
  10   6   2       87.04       81.30     11.38 o 
 -10   7   2        0.02       -4.88      4.88 o 
  -9   7   2        6.80        3.70      2.85 o 
  -8   7   2       32.90       32.96      5.28 o 
  -7   7   2       76.09       77.97      4.66 o 
  -6   7   2      320.47      328.36      7.50 o 
  -5   7   2       17.90       30.01      3.08 o 
  -4   7   2       45.96       51.75      1.53 o 
  -3   7   2     1112.12     1159.52     12.16 o 
  -2   7   2      230.10      189.51      2.10 o 
  -1   7   2       56.62       49.19      1.06 o 
   0   7   2     2308.70     2280.23     17.02 o 
   1   7   2     2078.79     2016.12     13.22 o 
   2   7   2     1290.37     1350.17     10.77 o 
   3   7   2     1864.34     2079.29     21.11 o 
   4   7   2      251.44      296.31      4.30 o 
   5   7   2       21.52       28.45      2.30 o 
   6   7   2       21.98       25.68      2.95 o 
   7   7   2        2.51       -1.08      2.54 o 
   8   7   2       22.69       35.85      4.60 o 
   9   7   2      168.15      181.63      7.32 o 
  10   7   2       18.11       22.76      8.13 o 
 -10   8   2        0.01       -3.25      5.69 o 
  -9   8   2       52.06       51.46      5.69 o 
  -8   8   2       24.12       26.67      7.32 o 
  -7   8   2       91.69      100.42      5.26 o 
  -6   8   2      279.63      260.65      6.48 o 
  -5   8   2        0.19        0.29      1.11 o 
  -4   8   2       61.27       52.41      1.56 o 
  -3   8   2       84.31       92.24      1.68 o 
  -2   8   2      493.54      445.62      3.98 o 
  -1   8   2      315.34      313.42      3.36 o 
   0   8   2      206.92      177.52      2.19 o 
   1   8   2      581.68      666.13      4.83 o 
   2   8   2     4022.33     4556.45     34.80 o 
   3   8   2     2672.25     2980.64     25.62 o 
   4   8   2        0.14       -0.07      0.85 o 
   5   8   2       25.65       27.09      1.95 o 
   6   8   2       21.77       22.75      2.37 o 
   7   8   2        5.40        4.36      3.12 o 
   8   8   2        0.65        5.40      3.12 o 
   9   8   2       49.59       49.60      7.72 o 
  10   8   2       44.07       47.15      9.76 o 
 -10   9   2        2.66        0.81      6.50 o 
  -9   9   2       15.92       15.45      3.31 o 
  -8   9   2        0.15       -1.90      2.18 o 
  -7   9   2       77.22       78.38      4.66 o 
  -6   9   2      210.36      203.36     10.16 o 
  -5   9   2     1057.33     1154.62     15.62 o 
  -4   9   2      305.31      305.95      5.91 o 
  -3   9   2      235.75      230.82      3.04 o 
  -2   9   2      135.04      144.37      1.91 o 
  -1   9   2       21.81       37.24      1.03 o 
   0   9   2      383.42      431.92      3.99 o 
   1   9   2      594.34      587.52      4.63 o 
   2   9   2      689.02      908.70      7.68 o 
   3   9   2      416.41      422.54      5.22 o 
   4   9   2       97.89      104.98      2.52 o 
   5   9   2       83.55       86.48      2.81 o 
   6   9   2        0.21        0.18      2.54 o 
   7   9   2       10.45        8.94      3.45 o 
   8   9   2       10.43        9.82      3.70 o 
   9   9   2       33.72       41.53      5.17 o 
  10   9   2       10.41       10.90      5.69 o 
 -10  10   2        1.28       -5.69      5.69 o 
  -9  10   2       12.32       12.40      3.31 o 
  -8  10   2       17.01       14.86      3.31 o 
  -7  10   2        3.72        2.26      2.54 o 
  -6  10   2      161.78      165.14      6.25 o 
  -5  10   2       24.52       29.97      3.04 o 
  -4  10   2       20.14       18.25      1.12 o 
  -3  10   2       24.57       20.33      1.10 o 
  -2  10   2       25.86       31.21      0.97 o 
  -1  10   2       18.53       15.09      0.69 o 
   0  10   2     1367.98     1618.10     12.62 o 
   1  10   2     3208.68     3478.64     23.62 o 
   2  10   2      470.38      536.26      4.96 o 
   3  10   2      186.19      186.21      2.94 o 
   4  10   2       84.25       90.08      1.97 o 
   5  10   2       41.26       35.17      2.44 o 
   6  10   2       13.50       11.61      7.32 o 
   7  10   2        5.08        6.10      3.45 o 
   8  10   2        0.06        0.41      3.45 o 
   9  10   2       40.59       35.77      7.32 o 
  10  10   2        0.00        2.24      4.49 o 
 -10  11   2        5.41        3.25      6.50 o 
  -9  11   2        6.64        8.94      5.69 o 
  -8  11   2        4.98        1.45      5.69 o 
  -7  11   2        2.58        6.50      2.54 o 
  -6  11   2       48.23       57.52      4.28 o 
  -5  11   2       16.86       20.31      2.08 o 
  -4  11   2      247.52      220.54      3.71 o 
  -3  11   2      239.16      230.82      3.74 o 
  -2  11   2       77.76       84.17      1.78 o 
  -1  11   2       54.09       38.33      1.09 o 
   0  11   2     1674.99     1937.18     15.66 o 
   1  11   2     5066.72     5637.42     37.77 o 
   2  11   2      707.91      805.07      7.39 o 
   3  11   2      341.63      345.03      4.69 o 
   4  11   2       37.11       36.52      1.46 o 
   5  11   2       44.73       41.70      2.53 o 
   6  11   2      297.71      309.63      9.77 o 
   7  11   2       36.84       26.49      5.69 o 
   8  11   2      629.70      641.79     19.11 o 
   9  11   2        7.62        8.13      5.69 o 
  10  11   2        3.50       -0.81      5.69 o 
 -10  12   2        4.90       -5.69      5.69 o 
  -9  12   2        2.42       -1.63      5.69 o 
  -8  12   2        6.87        9.89      3.31 o 
  -7  12   2       26.22       19.28      3.31 o 
  -6  12   2        1.04        1.63      3.25 o 
  -5  12   2      174.39      180.12      6.83 o 
  -4  12   2      237.19      272.98      4.90 o 
  -3  12   2        1.32        0.60      0.65 o 
  -2  12   2      212.25      224.29      3.05 o 
  -1  12   2      171.22      204.44      2.84 o 
   0  12   2      703.23      722.98      6.69 o 
   1  12   2       41.89       53.41      2.12 o 
   2  12   2      988.92     1011.58      9.09 o 
   3  12   2       10.15        9.11      1.00 o 
   4  12   2       41.14       35.93      1.59 o 
   5  12   2       81.70       83.29      6.43 o 
   6  12   2      169.05      180.88      7.75 o 
   7  12   2      361.25      383.92     11.77 o 
   8  12   2      217.72      218.64     17.48 o 
   9  12   2       17.98       20.33      6.50 o 
  10  12   2       22.10       11.38      6.50 o 
 -10  13   2        3.40       -3.25      6.50 o 
  -9  13   2        0.90       -4.07      5.69 o 
  -8  13   2       27.69       24.69      3.90 o 
  -7  13   2        5.59        6.43      3.12 o 
  -6  13   2       13.00       13.43      4.88 o 
  -5  13   2      483.37      492.60     15.85 o 
  -4  13   2       53.62       50.56      1.95 o 
  -3  13   2        1.76        8.48      1.23 o 
  -2  13   2      122.75       99.91      1.99 o 
  -1  13   2      445.01      429.16      5.36 o 
   0  13   2       81.30       96.43      1.82 o 
   1  13   2      258.84      247.68      2.83 o 
   2  13   2      111.82      143.28      2.01 o 
   3  13   2      135.27      141.23      2.94 o 
   4  13   2      303.49      299.76      4.54 o 
   5  13   2       43.05       46.88      2.18 o 
   6  13   2      165.41      182.93      7.75 o 
   7  13   2      126.05      144.77     11.38 o 
   8  13   2       40.23       32.52      7.32 o 
   9  13   2        4.86       -3.25      4.88 o 
  10  13   2        1.00        2.44      5.69 o 
  -9  14   2        0.02       -3.25      5.69 o 
  -8  14   2        1.63        4.07      3.31 o 
  -7  14   2       15.58       14.67      6.10 o 
  -6  14   2       35.29       33.66      3.70 o 
  -5  14   2       41.74       44.18      2.62 o 
  -4  14   2      297.80      296.83      5.66 o 
  -3  14   2        3.73        3.68      1.21 o 
  -2  14   2       52.73       67.45      1.88 o 
  -1  14   2        0.05        1.26      0.82 o 
   0  14   2       21.76       19.33      1.04 o 
   1  14   2       44.93       59.61      1.62 o 
   2  14   2       49.59       35.77      1.01 o 
   3  14   2       60.02       72.69      1.60 o 
   4  14   2      106.46      119.58      3.49 o 
   5  14   2        0.09       -1.80      2.83 o 
   6  14   2      179.85      172.60      7.75 o 
   7  14   2      150.26      145.38      7.47 o 
   8  14   2       76.29       86.99      8.94 o 
   9  14   2        0.56       -0.81      5.69 o 
  -9  15   2        1.49       -5.69      5.69 o 
  -8  15   2        0.02       -3.25      4.88 o 
  -7  15   2        6.17        2.28      2.85 o 
  -6  15   2        2.36        0.16      2.71 o 
  -5  15   2       12.26       13.57      2.05 o 
  -4  15   2       25.94       18.80      1.96 o 
  -3  15   2     1341.52     1300.38     13.14 o 
  -2  15   2        5.73        5.87      0.71 o 
  -1  15   2        5.63       12.93      1.15 o 
   0  15   2      384.41      362.02      4.15 o 
   1  15   2      538.61      530.42      5.44 o 
   2  15   2       13.17        9.03      0.83 o 
   3  15   2       72.44       63.11      1.99 o 
   4  15   2       11.13       18.53      1.88 o 
   5  15   2        6.31        8.17      1.93 o 
   6  15   2       14.05       21.95      4.02 o 
   7  15   2        5.60        1.63      4.88 o 
   8  15   2      115.15      124.39     10.57 o 
   9  15   2        2.19        2.44      5.69 o 
  -9  16   2        1.52        8.94      6.50 o 
  -8  16   2       17.20       14.63      6.50 o 
  -7  16   2        0.33       -0.15      3.12 o 
  -6  16   2       87.36       91.57     13.82 o 
  -5  16   2        1.04        0.36      2.98 o 
  -4  16   2        4.99        8.54      2.97 o 
  -3  16   2       11.43       12.16      1.38 o 
  -2  16   2       87.01       89.42      2.33 o 
  -1  16   2       27.36       28.81      1.45 o 
   0  16   2       18.96       17.08      1.18 o 
   1  16   2       18.07       21.19      1.26 o 
   2  16   2      278.87      271.45      3.45 o 
   3  16   2       12.04       12.86      1.21 o 
   4  16   2      168.87      167.66      4.25 o 
   5  16   2      169.72      154.61      6.29 o 
   6  16   2       47.34       53.57      4.86 o 
   7  16   2      132.87      160.98     12.20 o 
   8  16   2       39.39       43.09      8.13 o 
   9  16   2        1.01        0.81      5.69 o 
  -9  17   2       15.45       15.45      7.32 o 
  -8  17   2        0.34       -0.81      4.88 o 
  -7  17   2       13.16       20.30      8.54 o 
  -6  17   2        0.91        1.70      3.12 o 
  -5  17   2        4.18        3.91      1.92 o 
  -4  17   2      629.44      646.60     11.82 o 
  -3  17   2      688.90      666.46      7.67 o 
  -2  17   2      137.57      126.98      3.10 o 
  -1  17   2       95.11       92.80      2.60 o 
   0  17   2       58.95       69.70      1.94 o 
   1  17   2        2.96        0.33      1.19 o 
   2  17   2        4.62        1.80      1.56 o 
   3  17   2      128.49      133.65      2.85 o 
   4  17   2        3.10        0.31      1.49 o 
   5  17   2      116.26      110.92      5.07 o 
   6  17   2       22.33       20.80      4.02 o 
   7  17   2       10.03       17.07      6.50 o 
   8  17   2       82.42       82.93      9.76 o 
   9  17   2        5.36        2.44      5.69 o 
  -9  18   2        1.25        8.13      6.50 o 
  -8  18   2        1.02        8.13      6.50 o 
  -7  18   2        3.11        3.25      4.88 o 
  -6  18   2       13.74       10.37      3.66 o 
  -5  18   2        7.77        7.74      2.78 o 
  -4  18   2      486.16      519.91     11.02 o 
  -3  18   2       46.17       38.33      2.34 o 
  -2  18   2      208.82      190.66      3.66 o 
  -1  18   2       40.06       39.73      3.27 o 
   0  18   2       58.92       57.97      1.83 o 
   1  18   2       95.02       85.13      2.63 o 
   2  18   2        1.06       -1.07      1.07 o 
   3  18   2       38.80       25.88      1.59 o 
   4  18   2       12.87        9.61      1.61 o 
   5  18   2       74.20       67.56      3.63 o 
   6  18   2       14.01       13.04      4.07 o 
   7  18   2       87.62       89.43      9.76 o 
   8  18   2        7.23       20.33      7.32 o 
  -8  19   2       23.09       19.51      7.32 o 
  -7  19   2       12.53       10.57      5.69 o 
  -6  19   2       27.00       29.90      3.01 o 
  -5  19   2        0.00       -1.92      1.92 o 
  -4  19   2      311.61      309.81      7.64 o 
  -3  19   2       81.93       72.47      2.30 o 
  -2  19   2      115.41      126.97      3.14 o 
  -1  19   2      131.09      116.12      3.10 o 
   0  19   2      394.16      385.72      6.05 o 
   1  19   2       65.27       66.91      2.40 o 
   2  19   2        0.49       -1.32      1.32 o 
   3  19   2      123.73      105.54      2.75 o 
   4  19   2       17.76       10.41      2.34 o 
   5  19   2       11.42        9.77      2.32 o 
   6  19   2        3.60        2.54      2.09 o 
   7  19   2        2.44        5.69      5.69 o 
   8  19   2       14.64        9.76      6.50 o 
  -8  20   2       30.27       27.64      8.13 o 
  -7  20   2       32.48       39.84      8.13 o 
  -6  20   2        1.59        0.85      1.96 o 
  -5  20   2       32.48       37.15      2.95 o 
  -4  20   2      222.28      213.27      6.84 o 
  -3  20   2        3.83        2.10      1.17 o 
  -2  20   2      432.10      425.49      6.12 o 
  -1  20   2       25.78       24.96      1.79 o 
   0  20   2      597.37      642.07      8.12 o 
   1  20   2       11.58       10.38      1.51 o 
   2  20   2      141.72      129.73      3.48 o 
   3  20   2        2.20        1.19      1.16 o 
   4  20   2        9.41        6.66      1.92 o 
   5  20   2       37.18       35.19      3.01 o 
   6  20   2        3.70        0.54      2.18 o 
   7  20   2        5.21        7.32      5.69 o 
   8  20   2        5.38       15.45      7.32 o 
  -8  21   2        5.23        8.13      6.50 o 
  -7  21   2        7.66        9.76      6.50 o 
  -6  21   2       29.11       27.25      3.54 o 
  -5  21   2        7.32        2.90      2.37 o 
  -4  21   2        0.53        0.66      1.92 o 
  -3  21   2        1.10       -1.22      1.22 o 
  -2  21   2        1.91       -1.34      1.60 o 
  -1  21   2      608.44      634.16      9.66 o 
   0  21   2       67.18       81.63      2.75 o 
   1  21   2      106.27       92.85      3.41 o 
   2  21   2      111.86      108.20      4.33 o 
   3  21   2       20.05       16.59      1.46 o 
   4  21   2        2.06        2.98      1.81 o 
   5  21   2        4.19        4.31      4.47 o 
   6  21   2        0.46       -2.20      4.47 o 
   7  21   2       15.04       16.26      7.32 o 
   8  21   2        0.79        4.88      5.69 o 
  -7  22   2        4.98        1.36      5.69 o 
  -6  22   2        4.99        1.94      2.44 o 
  -5  22   2       31.12       34.23      3.24 o 
  -4  22   2        1.16        0.35      3.53 o 
  -3  22   2       84.70       88.85      4.58 o 
  -2  22   2        0.00       -1.53      1.56 o 
  -1  22   2       48.02       56.55      2.40 o 
   0  22   2       11.38        7.67      2.37 o 
   1  22   2       14.57       13.70      2.43 o 
   2  22   2       54.83       49.92      3.29 o 
   3  22   2       37.55       34.35      3.69 o 
   4  22   2        7.84        7.20      2.32 o 
   5  22   2        9.73        3.82      2.24 o 
   6  22   2        0.22       -2.24      2.24 o 
   7  22   2        7.08        7.59      2.91 o 
  -7  23   2        8.82        5.69      4.88 o 
  -6  23   2        0.36       -1.33      2.82 o 
  -5  23   2       44.16       41.79      3.63 o 
  -4  23   2        1.92       -0.93      2.37 o 
  -3  23   2        1.09       -0.35      1.92 o 
  -2  23   2       20.79       23.34      2.56 o 
  -1  23   2      106.43      114.43      3.76 o 
   0  23   2        0.09       -0.50      1.92 o 
   1  23   2      125.72      111.75      4.63 o 
   2  23   2        1.39       -2.00      2.00 o 
   3  23   2        3.99        8.13      3.45 o 
   4  23   2        7.37        7.69      2.85 o 
   5  23   2       26.00       22.14      5.28 o 
   6  23   2        4.79        6.69      6.91 o 
   7  23   2        0.02       -2.91      2.91 o 
  -6  24   2        0.37       -1.46      2.85 o 
  -5  24   2       26.13       26.10      3.12 o 
  -4  24   2        0.52        1.28      2.37 o 
  -3  24   2        0.60       -1.55      1.92 o 
  -2  24   2        7.14        3.82      2.36 o 
  -1  24   2       26.88       26.93      4.02 o 
   0  24   2        8.62        6.50      2.37 o 
   1  24   2       11.99       14.87      3.70 o 
   2  24   2        1.55       -1.40      3.12 o 
   3  24   2       38.76       48.78      7.32 o 
   4  24   2       41.93       39.55      4.06 o 
   5  24   2        7.06       13.31      3.45 o 
   6  24   2        3.86        4.34      2.91 o 
  -6  25   2        2.27       -2.85      2.85 o 
  -5  25   2        3.56        2.81      2.59 o 
  -4  25   2        4.12        5.94      3.89 o 
  -3  25   2        2.30        1.97      2.37 o 
  -2  25   2       18.02       12.91      2.53 o 
  -1  25   2        2.63        0.00      3.45 o 
   0  25   2        3.47        3.48      2.37 o 
   1  25   2       49.88       58.78     13.82 o 
   2  25   2        1.85        3.32      3.31 o 
   3  25   2        2.33        7.32      4.88 o 
   4  25   2        1.05       -2.44      4.88 o 
   5  25   2        0.90        1.40      2.82 o 
   6  25   2       32.73       40.13      6.91 o 
  -5  26   2        4.00        4.29      2.59 o 
  -4  26   2        9.73        9.87      4.00 o 
  -3  26   2       11.28       14.83      3.98 o 
  -2  26   2        0.00       -1.99      1.99 o 
  -1  26   2        1.60       -1.74      2.37 o 
   0  26   2        0.15       -0.35      2.37 o 
   1  26   2       10.14       19.63      4.02 o 
   2  26   2        1.84        4.07      6.50 o 
   3  26   2        1.08        4.07      5.69 o 
   4  26   2        3.98       -4.07      4.88 o 
   5  26   2        0.12        2.98      2.91 o 
  -5  27   2        0.56        4.61      3.25 o 
  -4  27   2        0.36        0.27      2.94 o 
  -3  27   2       52.05       63.19      4.13 o 
  -2  27   2        2.97        4.07      4.02 o 
  -1  27   2       24.67       24.87      3.72 o 
   0  27   2        0.54        3.48      2.37 o 
   1  27   2        0.04        8.82      3.70 o 
   2  27   2       44.79       63.36      6.10 o 
   3  27   2        0.00        0.81      5.69 o 
   4  27   2       15.10       15.45      7.32 o 
   5  27   2        3.26       -0.81      6.50 o 
  -4  28   2        5.77        4.47      2.66 o 
  -3  28   2        9.58       11.07      2.95 o 
  -2  28   2       39.43       48.02     10.16 o 
  -1  28   2       17.11       16.49      3.44 o 
   0  28   2        0.57        5.20      2.53 o 
   1  28   2        2.31        2.56      3.70 o 
   2  28   2        9.36       16.26      6.50 o 
   3  28   2        0.00       -4.07      4.88 o 
   4  28   2       38.84       50.41      8.94 o 
  -3  29   2       55.09       67.84      6.59 o 
  -2  29   2        0.51        6.10      4.60 o 
  -1  29   2       66.26       78.99      5.02 o 
   0  29   2        3.72       10.98      4.02 o 
   1  29   2        2.90        2.63      3.70 o 
   2  29   2        0.24        3.25      5.69 o 
   3  29   2        0.30        4.07      6.50 o 
  -2  30   2        1.45       -2.82      2.86 o 
  -1  30   2        1.40        3.88      3.05 o 
   0  30   2        0.00        7.72      4.02 o 
   1  30   2        0.06        6.91      5.28 o 
   2  30   2        2.28        1.63      5.69 o 
 -11   1   3       17.72       16.63      3.01 o 
 -10   1   3        2.82        0.22      2.70 o 
  -9   1   3       50.34       47.55      3.18 o 
  -8   1   3        0.00        0.77      1.55 o 
  -7   1   3       25.67       30.63      2.74 o 
  -6   1   3       48.91       47.45      2.86 o 
  -5   1   3      485.79      474.76      9.04 o 
  -4   1   3      196.92      213.33      5.12 o 
  -3   1   3      872.76      917.24     14.07 o 
  -2   1   3     6762.51     7115.01     64.61 o 
  -1   1   3     1263.61     1286.99      8.51 o 
   0   1   3      119.14      102.53      1.42 o 
   1   1   3      210.73      230.08      2.39 o 
   2   1   3        1.07        0.88      0.49 o 
   3   1   3      982.26     1146.95     16.90 o 
   4   1   3      102.84      119.99      5.05 o 
   5   1   3      455.17      471.46      8.76 o 
   6   1   3       77.65       68.44      2.87 o 
   7   1   3       25.08       29.50      6.19 o 
   8   1   3       48.93       50.97      5.75 o 
   9   1   3      101.73      121.82      8.32 o 
  10   1   3        9.02       14.85      5.44 o 
 -11   2   3       14.27       13.88      2.81 o 
 -10   2   3        7.78        5.45      2.34 o 
  -9   2   3       35.81       34.58      3.58 o 
  -8   2   3        1.80        0.52      1.86 o 
  -7   2   3        7.92        8.56      1.90 o 
  -6   2   3      139.64      145.07      4.78 o 
  -5   2   3       18.07       14.76      2.00 o 
  -4   2   3        7.92       11.63      1.52 o 
  -3   2   3     3628.08     3638.13     49.60 o 
  -2   2   3      330.90      302.83      3.46 o 
  -1   2   3     4249.38     4380.33     30.40 o 
   0   2   3      214.92      216.42      2.26 o 
   1   2   3     9492.70     9101.13     77.58 o 
   2   2   3     1063.45      969.28     11.25 o 
   3   2   3      404.94      401.85      4.91 o 
   4   2   3       14.52       10.36      1.29 o 
   5   2   3        0.05       -0.41      1.17 o 
   6   2   3        7.06        5.71      2.12 o 
   7   2   3      427.36      436.62     13.22 o 
   8   2   3      289.06      312.20     17.07 o 
   9   2   3       18.51       20.52     13.41 o 
  10   2   3       24.12       29.93      6.91 o 
 -11   3   3        1.12        1.66      2.63 o 
 -10   3   3        8.79        7.18      2.34 o 
  -9   3   3        5.33        4.55      2.74 o 
  -8   3   3        4.00       -0.17      2.34 o 
  -7   3   3       56.43       66.31      3.52 o 
  -6   3   3      287.54      265.97      5.65 o 
  -5   3   3       84.43       76.11      3.35 o 
  -4   3   3     1076.52     1045.47     16.27 o 
  -3   3   3       25.27       17.11      1.67 o 
  -2   3   3       37.52       11.98      0.74 o 
  -1   3   3     3338.26     3305.78     24.04 o 
   0   3   3     1151.12     1158.78      8.38 o 
   1   3   3      966.68     1007.52      7.96 o 
   2   3   3     6010.26     6395.89    105.03 o 
   3   3   3     1696.83     1747.10     22.05 o 
   4   3   3     1212.16     1194.64     17.28 o 
   5   3   3       23.62       26.23      1.70 o 
   6   3   3        2.56        0.72      1.13 o 
   7   3   3       47.73       46.48      6.29 o 
   8   3   3        0.80       -2.44      2.44 o 
   9   3   3       72.36       81.82     11.79 o 
  10   3   3       19.54       30.63      6.02 o 
 -10   4   3       11.79       14.53      3.22 o 
  -9   4   3       49.72       56.39      3.93 o 
  -8   4   3       31.06       33.87      3.22 o 
  -7   4   3       46.10       43.86      3.86 o 
  -6   4   3       15.01       15.93      1.97 o 
  -5   4   3      254.31      278.83      6.33 o 
  -4   4   3        8.91       16.75      1.43 o 
  -3   4   3     2634.26     2758.91     23.87 o 
  -2   4   3      560.12      663.33      7.10 o 
  -1   4   3     2292.99     2427.23     17.85 o 
   0   4   3     1716.24     1725.85     13.34 o 
   1   4   3     1328.58     1392.41     10.94 o 
   2   4   3     1591.32     1548.12     15.66 o 
   3   4   3      242.51      252.78      3.56 o 
   4   4   3       34.66       25.31      1.43 o 
   5   4   3      338.08      329.91      5.51 o 
   6   4   3      114.20      105.32      2.93 o 
   7   4   3        7.43        4.07      2.37 o 
   8   4   3       35.23       31.84      3.93 o 
   9   4   3      148.50      156.29     15.85 o 
  10   4   3       62.06       70.35      7.47 o 
 -10   5   3        0.68       -4.20      4.20 o 
  -9   5   3        0.62        0.12      2.37 o 
  -8   5   3       44.49       46.88      3.35 o 
  -7   5   3       11.02        7.38      2.15 o 
  -6   5   3       74.57       86.97      3.23 o 
  -5   5   3      128.02      133.67      8.68 o 
  -4   5   3      256.38      214.02      4.27 o 
  -3   5   3       51.26       64.90      1.44 o 
  -2   5   3        2.45        0.81      0.57 o 
  -1   5   3      246.67      221.90      2.15 o 
   0   5   3      262.49      215.48      2.27 o 
   1   5   3        0.04       -0.29      0.35 o 
   2   5   3     3244.27     3373.44     28.99 o 
   3   5   3       11.26       16.23      0.98 o 
   4   5   3     1000.29     1057.10     11.12 o 
   5   5   3       50.12       52.68      2.44 o 
   6   5   3      222.78      225.78     14.63 o 
   7   5   3       24.80       31.11      3.35 o 
   8   5   3        6.40        3.55      2.95 o 
   9   5   3      122.52      136.95      8.57 o 
  10   5   3        0.16        4.64      4.86 o 
 -10   6   3       38.14       31.11      4.49 o 
  -9   6   3       12.44       12.94      3.31 o 
  -8   6   3       77.36       74.01      4.17 o 
  -7   6   3       49.11       51.93      3.35 o 
  -6   6   3       46.02       42.44      2.47 o 
  -5   6   3      210.32      228.14      5.43 o 
  -4   6   3       16.18       16.55      1.91 o 
  -3   6   3     3182.79     3325.85     33.05 o 
  -2   6   3        3.45        1.40      0.39 o 
  -1   6   3      202.61      218.14      2.37 o 
   0   6   3       19.14       15.02      0.59 o 
   1   6   3      311.26      311.71      2.83 o 
   2   6   3      986.12     1143.04      9.28 o 
   3   6   3     1456.64     1454.53     14.87 o 
   4   6   3      365.19      383.24      4.81 o 
   5   6   3       80.60       90.99      3.87 o 
   6   6   3      339.66      366.35     10.30 o 
   7   6   3        5.19        8.10      6.10 o 
   8   6   3        0.73        2.93      2.74 o 
   9   6   3       71.04       77.06     13.01 o 
  10   6   3       31.09       23.79      5.69 o 
 -10   7   3        1.12       -1.77      2.82 o 
  -9   7   3       64.67       55.19      5.28 o 
  -8   7   3       25.95       23.87      3.31 o 
  -7   7   3       13.53       18.64      3.12 o 
  -6   7   3       26.44       97.56      8.13 o 
  -5   7   3      115.48      116.25      2.73 o 
  -4   7   3      458.16      412.41      5.10 o 
  -3   7   3       71.32       56.25      1.64 o 
  -2   7   3       11.57        3.80      0.40 o 
  -1   7   3      151.37      143.81      1.96 o 
   0   7   3      488.94      475.01      4.12 o 
   1   7   3      189.68      185.37      1.92 o 
   2   7   3     1206.55     1361.96     10.47 o 
   3   7   3     1179.70     1280.77     12.27 o 
   4   7   3      172.25      180.11      3.07 o 
   5   7   3        0.14       -0.39      0.85 o 
   6   7   3      177.66      177.74      9.76 o 
   7   7   3      122.48      118.53      6.25 o 
   8   7   3       20.64       23.97      3.70 o 
   9   7   3       15.52       16.23      4.03 o 
  10   7   3        2.22       10.19      4.86 o 
 -10   8   3       19.32       21.92      5.69 o 
  -9   8   3        1.80       -0.16      2.71 o 
  -8   8   3        1.17        0.72      2.54 o 
  -7   8   3        1.08        3.61      2.54 o 
  -6   8   3      136.12      147.20      7.32 o 
  -5   8   3      481.94      540.83      9.51 o 
  -4   8   3      215.17      207.73      4.02 o 
  -3   8   3      437.97      395.62      4.89 o 
  -2   8   3      240.36      274.79      2.96 o 
  -1   8   3     3642.94     3838.57     31.29 o 
   0   8   3        2.09       11.31      0.57 o 
   1   8   3        0.01        0.02      0.45 o 
   2   8   3      201.19      224.34      2.35 o 
   3   8   3      455.49      443.80      5.36 o 
   4   8   3      133.19      129.04      2.70 o 
   5   8   3       15.08       19.91      1.92 o 
   6   8   3      241.92      237.83      8.32 o 
   7   8   3      276.62      290.30      9.47 o 
   8   8   3        3.57        2.37      3.66 o 
   9   8   3      115.11      118.23      7.41 o 
  10   8   3        1.44       -0.81      7.32 o 
 -10   9   3        3.40        0.00      5.69 o 
  -9   9   3        8.19        3.40      3.12 o 
  -8   9   3       36.90       33.98      6.10 o 
  -7   9   3        0.86        0.10      2.09 o 
  -6   9   3      125.65      133.04      5.85 o 
  -5   9   3      135.32      114.04      5.08 o 
  -4   9   3      176.72      170.23      2.90 o 
  -3   9   3        5.73        4.97      0.70 o 
  -2   9   3       42.32       47.49      1.17 o 
  -1   9   3      932.00      960.66      9.48 o 
   0   9   3     1056.55     1297.44      9.75 o 
   1   9   3       29.20       49.07      1.12 o 
   2   9   3     1190.40     1251.97      9.79 o 
   3   9   3       85.44       88.18      2.00 o 
   4   9   3      157.28      168.23      2.69 o 
   5   9   3        5.98        8.62      3.66 o 
   6   9   3       73.32       70.58      4.86 o 
   7   9   3       25.32       19.14      7.72 o 
   8   9   3       32.96       32.16      4.60 o 
   9   9   3      111.70      113.86      7.10 o 
  10   9   3        6.82       12.20      6.50 o 
 -10  10   3        0.02        3.25      5.69 o 
  -9  10   3        3.55        0.74      3.25 o 
  -8  10   3       25.91       18.64      3.45 o 
  -7  10   3       40.24       41.98      3.90 o 
  -6  10   3       15.14       10.93      2.54 o 
  -5  10   3      210.79      214.51     13.41 o 
  -4  10   3       56.93       53.57      1.96 o 
  -3  10   3        0.82        0.25      0.67 o 
  -2  10   3      104.94       75.79      1.55 o 
  -1  10   3      744.39      866.75      8.01 o 
   0  10   3       13.72        4.96      0.64 o 
   1  10   3       33.26       18.33      1.07 o 
   2  10   3      245.19      295.42      3.36 o 
   3  10   3       11.13       12.48      0.97 o 
   4  10   3       36.73       33.98      1.73 o 
   5  10   3       70.04       77.96      4.86 o 
   6  10   3      165.15      165.27      7.17 o 
   7  10   3        1.30       -3.66      5.28 o 
   8  10   3       46.88       51.47      7.32 o 
   9  10   3        0.11        3.25      7.32 o 
  10  10   3        2.84        2.44      7.32 o 
 -10  11   3        3.17        5.69      6.50 o 
  -9  11   3        4.70        4.74      3.31 o 
  -8  11   3        2.07        0.16      2.71 o 
  -7  11   3        2.99        5.15      2.54 o 
  -6  11   3        7.55        4.61      2.54 o 
  -5  11   3      398.75      415.36     10.88 o 
  -4  11   3       84.39       76.81      1.91 o 
  -3  11   3       14.06       17.80      1.23 o 
  -2  11   3       14.75        6.22      0.74 o 
  -1  11   3      541.32      572.99      6.75 o 
   0  11   3      525.43      527.65      4.83 o 
   1  11   3      207.37      221.12      2.43 o 
   2  11   3       10.69       11.10      0.82 o 
   3  11   3        0.07        1.29      0.86 o 
   4  11   3        1.80        2.06      0.90 o 
   5  11   3        8.75        0.81      3.25 o 
   6  11   3      339.54      369.68     11.20 o 
   7  11   3        0.00        1.63      3.12 o 
   8  11   3       56.80       56.85      6.50 o 
   9  11   3       19.23       20.33      6.50 o 
  10  11   3        0.09        2.44      7.32 o 
 -10  12   3        0.01       -5.69      5.69 o 
  -9  12   3        1.01        1.40      5.28 o 
  -8  12   3        9.64        4.13      3.31 o 
  -7  12   3        1.24        2.35      2.54 o 
  -6  12   3        0.66        2.62      2.54 o 
  -5  12   3      114.99      111.23      5.66 o 
  -4  12   3        0.23        0.16      1.23 o 
  -3  12   3        6.53        8.26      1.23 o 
  -2  12   3      117.77      120.32      2.51 o 
  -1  12   3       19.17       23.91      1.04 o 
   0  12   3      176.90      172.54      2.23 o 
   1  12   3      542.66      540.14      4.73 o 
   2  12   3       72.13       89.32      1.46 o 
   3  12   3        1.55        1.63      0.97 o 
   4  12   3       40.07       38.73      1.68 o 
   5  12   3        0.23       -0.88      1.52 o 
   6  12   3      558.66      551.71     14.37 o 
   7  12   3        5.06       -1.63      3.45 o 
   8  12   3       38.47       38.13      4.86 o 
   9  12   3        9.32       13.01      5.69 o 
  10  12   3        6.12        4.88      7.32 o 
 -10  13   3        0.04        5.69      6.50 o 
  -9  13   3        2.68        2.71      3.31 o 
  -8  13   3       28.80       32.51      4.28 o 
  -7  13   3        7.61        8.35      3.12 o 
  -6  13   3        8.66        8.94      3.12 o 
  -5  13   3      227.74      220.10      5.32 o 
  -4  13   3      513.32      514.59      8.26 o 
  -3  13   3        2.28        3.58      1.23 o 
  -2  13   3       26.13       26.96      1.20 o 
  -1  13   3      389.18      373.72      4.37 o 
   0  13   3        0.14        1.49      0.62 o 
   1  13   3      148.19      169.94      2.21 o 
   2  13   3      324.14      404.11      3.91 o 
   3  13   3       10.08        8.14      0.81 o 
   4  13   3        0.01       -0.44      1.18 o 
   5  13   3      181.22      186.55      4.91 o 
   6  13   3       15.68       22.88      4.02 o 
   7  13   3       91.31       88.67     16.26 o 
   8  13   3       34.42       29.98      4.86 o 
   9  13   3        7.66        1.63      4.88 o 
  -9  14   3        2.80        2.44      5.69 o 
  -8  14   3        7.66       11.38      5.28 o 
  -7  14   3       76.34       80.43      5.66 o 
  -6  14   3      138.50      157.51      7.03 o 
  -5  14   3      357.20      378.89      7.86 o 
  -4  14   3        6.24        2.95      1.37 o 
  -3  14   3       29.77       22.98      1.17 o 
  -2  14   3      162.96      156.29      2.22 o 
  -1  14   3      206.52      188.14      3.03 o 
   0  14   3       28.83       35.85      1.23 o 
   1  14   3      157.19      144.38      2.33 o 
   2  14   3       30.39       36.46      1.20 o 
   3  14   3       35.79       39.56      1.29 o 
   4  14   3       56.91       47.23      2.86 o 
   5  14   3       71.35       60.73      3.12 o 
   6  14   3      416.66      429.96     12.65 o 
   7  14   3      102.42      112.19      8.94 o 
   8  14   3       17.75       19.51      6.50 o 
   9  14   3        8.76        7.32      5.69 o 
  -9  15   3        0.14       -4.07      4.88 o 
  -8  15   3        0.00        1.83      3.31 o 
  -7  15   3       13.13       14.51      3.70 o 
  -6  15   3      133.05      147.98      7.03 o 
  -5  15   3      333.65      346.23      7.38 o 
  -4  15   3      173.27      177.43      5.12 o 
  -3  15   3       33.44       28.35      1.88 o 
  -2  15   3        1.98        1.84      0.96 o 
  -1  15   3       22.02       25.33      1.35 o 
   0  15   3       60.32       47.36      1.45 o 
   1  15   3       77.13       64.27      1.98 o 
   2  15   3       61.76       57.52      1.55 o 
   3  15   3      108.58      114.53      2.50 o 
   4  15   3        1.95        1.17      1.42 o 
   5  15   3       72.63       74.08      3.63 o 
   6  15   3       44.42       51.63      5.17 o 
   7  15   3       36.86       40.65      5.69 o 
   8  15   3        0.01        5.69      5.69 o 
   9  15   3        4.33        1.63      5.69 o 
  -9  16   3        3.53        5.69      6.50 o 
  -8  16   3        1.21       -3.12      3.12 o 
  -7  16   3        0.09        5.47      3.12 o 
  -6  16   3      258.64      284.51      9.95 o 
  -5  16   3      110.89      118.50      4.55 o 
  -4  16   3       13.20       10.89      2.18 o 
  -3  16   3      991.09     1034.31     10.96 o 
  -2  16   3        5.05        5.88      1.22 o 
  -1  16   3      192.80      189.31      3.25 o 
   0  16   3      198.36      165.00      2.57 o 
   1  16   3       12.39        8.72      1.03 o 
   2  16   3       63.73       61.83      1.80 o 
   3  16   3       69.54       66.17      2.06 o 
   4  16   3        9.14       13.73      2.09 o 
   5  16   3        7.03        4.47      1.99 o 
   6  16   3      236.42      238.38      9.47 o 
   7  16   3      193.42      218.26     12.60 o 
   8  16   3        1.43        6.50      5.69 o 
   9  16   3        0.90        0.81      5.69 o 
  -9  17   3        0.01       -3.25      6.50 o 
  -8  17   3        0.21       -1.92      3.12 o 
  -7  17   3        5.10        5.57      3.70 o 
  -6  17   3      228.38      228.10      9.14 o 
  -5  17   3      285.78      298.43     13.02 o 
  -4  17   3      132.84      129.36      4.63 o 
  -3  17   3      127.77      113.58      2.61 o 
  -2  17   3        1.04       -1.03      1.03 o 
  -1  17   3      631.62      613.44      7.54 o 
   0  17   3      285.42      290.23      3.77 o 
   1  17   3       73.58       59.50      1.95 o 
   2  17   3        5.34        3.02      1.20 o 
   3  17   3      161.95      141.75      2.95 o 
   4  17   3       45.39       43.59      3.14 o 
   5  17   3       19.14       16.40      2.44 o 
   6  17   3       20.72       19.57      2.59 o 
   7  17   3       31.96       28.46      6.50 o 
   8  17   3       11.71       13.01      6.50 o 
   9  17   3        5.87        2.44      5.69 o 
  -8  18   3        6.44       12.20      6.50 o 
  -7  18   3        0.00       -3.12      3.12 o 
  -6  18   3      113.12      114.49      4.71 o 
  -5  18   3      566.48      576.17     12.01 o 
  -4  18   3        9.82       12.46      3.90 o 
  -3  18   3     1336.17     1356.92     14.11 o 
  -2  18   3       71.93       63.49      2.27 o 
  -1  18   3     3530.77     3464.44     32.99 o 
   0  18   3      564.66      550.27      6.13 o 
   1  18   3        1.08       -1.28      1.28 o 
   2  18   3        2.88        0.40      1.16 o 
   3  18   3        0.13       -0.95      0.95 o 
   4  18   3        1.37       -0.72      2.09 o 
   5  18   3       85.78       82.73      4.13 o 
   6  18   3       18.35       16.65      3.54 o 
   7  18   3        0.14       -4.88      4.88 o 
   8  18   3       13.57       13.82      6.50 o 
  -8  19   3       12.29       16.26      6.50 o 
  -7  19   3        0.79        2.56      3.70 o 
  -6  19   3       99.10      101.16      4.63 o 
  -5  19   3      251.85      255.73      6.89 o 
  -4  19   3      344.02      362.55     10.55 o 
  -3  19   3       58.09       64.02      2.18 o 
  -2  19   3       84.76       82.82      2.65 o 
  -1  19   3      735.56      721.83      8.81 o 
   0  19   3     1103.89     1124.40     11.35 o 
   1  19   3       61.15       51.32      2.38 o 
   2  19   3      325.06      285.06      4.64 o 
   3  19   3       73.50       61.93      2.38 o 
   4  19   3       82.99       78.94      3.93 o 
   5  19   3        0.75       -1.24      1.92 o 
   6  19   3       19.47       12.26      2.53 o 
   7  19   3       12.95       20.33      7.32 o 
   8  19   3        3.50        7.32      5.69 o 
  -8  20   3       17.55       19.51      7.32 o 
  -7  20   3       10.79        9.32      4.28 o 
  -6  20   3       75.54       72.32      4.13 o 
  -5  20   3       10.88       12.15      4.03 o 
  -4  20   3       44.65       48.32      3.44 o 
  -3  20   3      121.48      127.37      2.98 o 
  -2  20   3       29.56       21.38      1.71 o 
  -1  20   3       17.63       20.06      2.02 o 
   0  20   3      522.98      516.00      6.32 o 
   1  20   3        0.11        0.70      1.29 o 
   2  20   3      100.79       80.59      2.61 o 
   3  20   3        2.57        2.60      1.47 o 
   4  20   3        6.11        6.88      2.25 o 
   5  20   3        6.74        6.93      2.04 o 
   6  20   3        0.15       -1.93      3.66 o 
   7  20   3        0.05       -4.88      4.88 o 
   8  20   3        0.00       -3.25      5.69 o 
  -8  21   3       10.91       20.33      7.32 o 
  -7  21   3       17.59       21.58      4.86 o 
  -6  21   3        7.64        5.19      2.99 o 
  -5  21   3        2.87       -1.42      2.16 o 
  -4  21   3        5.36        3.33      2.51 o 
  -3  21   3        1.87       -0.09      1.26 o 
  -2  21   3        3.64        0.94      1.68 o 
  -1  21   3      246.34      227.94      5.09 o 
   0  21   3      284.74      254.47      4.55 o 
   1  21   3      409.42      352.88      6.37 o 
   2  21   3       45.22       39.19      2.88 o 
   3  21   3       61.07       57.19      2.66 o 
   4  21   3        2.05        1.92      1.86 o 
   5  21   3        9.07        6.11      1.96 o 
   6  21   3        9.43        9.76      6.10 o 
   7  21   3        2.99        1.63      5.69 o 
  -7  22   3        7.82        5.69      2.91 o 
  -6  22   3       53.91       60.72      4.01 o 
  -5  22   3       35.37       25.21      3.01 o 
  -4  22   3        2.44       -1.85      1.86 o 
  -3  22   3       39.78       31.51      2.18 o 
  -2  22   3       23.05       22.45      2.26 o 
  -1  22   3      261.61      263.69      7.00 o 
   0  22   3       24.84       26.66      4.64 o 
   1  22   3      152.67      144.50      5.51 o 
   2  22   3       63.56       55.55      3.30 o 
   3  22   3       20.16       21.73      3.22 o 
   4  22   3        0.27       -1.63      3.25 o 
   5  22   3        1.64       -2.17      2.85 o 
   6  22   3        0.97        0.33      3.25 o 
   7  22   3        5.23        8.67      2.91 o 
  -7  23   3        3.78        0.37      2.82 o 
  -6  23   3        2.58        1.42      2.44 o 
  -5  23   3       36.08       23.79      2.95 o 
  -4  23   3        0.52        0.20      1.99 o 
  -3  23   3        1.11        1.22      1.99 o 
  -2  23   3       10.90       10.99      2.37 o 
  -1  23   3       85.42       78.94      2.90 o 
   0  23   3       39.80       49.16      3.35 o 
   1  23   3        6.88        8.13      1.99 o 
   2  23   3       87.66       88.86      5.66 o 
   3  23   3        0.18        0.00      4.88 o 
   4  23   3        0.39        1.18      4.07 o 
   5  23   3        0.07       -2.44      4.07 o 
   6  23   3        3.20        2.44      2.91 o 
   7  23   3        3.32        2.17      2.91 o 
  -6  24   3        0.01       -2.52      2.52 o 
  -5  24   3        0.47        0.74      2.44 o 
  -4  24   3        5.27        2.53      3.24 o 
  -3  24   3        7.68        2.08      2.44 o 
  -2  24   3       35.77       33.47      3.05 o 
  -1  24   3        8.05        9.10      1.95 o 
   0  24   3        0.01        0.92      2.25 o 
   1  24   3       14.83       15.11      4.47 o 
   2  24   3        6.81        5.35      4.47 o 
   3  24   3        0.30        0.81      4.88 o 
   4  24   3        7.99       21.58     11.38 o 
   5  24   3       18.46       25.01      3.55 o 
   6  24   3       15.47       20.29      3.64 o 
  -6  25   3        3.10        4.29      2.59 o 
  -5  25   3        6.38        3.85      2.53 o 
  -4  25   3       11.44       12.59      2.95 o 
  -3  25   3        5.53        5.37      2.95 o 
  -2  25   3        0.01       -1.86      1.86 o 
  -1  25   3        1.18        0.70      2.37 o 
   0  25   3        2.18        6.04      2.37 o 
   1  25   3        4.20        9.19      3.70 o 
   2  25   3        0.89       -1.63      4.88 o 
   3  25   3        1.13        2.44      5.69 o 
   4  25   3        0.05        0.00      5.69 o 
   5  25   3        0.50        6.50      6.50 o 
   6  25   3       18.82       24.39      4.18 o 
  -5  26   3        5.45        4.06      4.79 o 
  -4  26   3        0.44        2.22      2.53 o 
  -3  26   3      110.47      129.20      5.61 o 
  -2  26   3       11.71       15.31      2.66 o 
  -1  26   3       12.67       17.87      2.95 o 
   0  26   3        0.43        2.07      2.25 o 
   1  26   3        4.56        1.63      3.12 o 
   2  26   3       48.65       55.28      8.13 o 
   3  26   3       26.60       34.96      8.13 o 
   4  26   3       35.58       64.23      9.76 o 
   5  26   3        0.90        5.69      7.32 o 
  -5  27   3        0.66       -2.44      2.44 o 
  -4  27   3       17.81       19.23      3.12 o 
  -3  27   3        6.28        4.88      2.95 o 
  -2  27   3       11.49       11.25      3.05 o 
  -1  27   3        0.01        0.00      2.37 o 
   0  27   3        1.38        4.69      2.44 o 
   1  27   3        0.04        0.41      3.66 o 
   2  27   3        6.49       10.57      6.50 o 
   3  27   3        8.21       12.20      6.50 o 
   4  27   3       88.55      126.83     12.20 o 
   5  27   3       27.86       64.23     10.57 o 
  -4  28   3       28.95       37.65      4.04 o 
  -3  28   3      103.58      151.60      6.31 o 
  -2  28   3        9.30       13.79      3.44 o 
  -1  28   3        3.17        2.20      2.86 o 
   0  28   3        2.66        6.50      4.02 o 
   1  28   3        0.03        1.22      3.45 o 
   2  28   3        1.61       -0.81      5.69 o 
   3  28   3        4.01        9.76      6.50 o 
   4  28   3        0.51        9.76      6.50 o 
  -3  29   3        0.04        2.48      3.27 o 
  -2  29   3        2.98        0.30      4.34 o 
  -1  29   3        0.53        1.67      3.25 o 
   0  29   3        0.01       -0.31      4.07 o 
   1  29   3        0.08       -2.44      5.69 o 
   2  29   3        7.04        8.94      6.50 o 
   3  29   3        0.47       11.38      7.32 o 
  -2  30   3       15.25       27.59      4.49 o 
  -1  30   3        0.24        0.43      2.86 o 
   0  30   3        0.71       -2.00      4.88 o 
   1  30   3        0.02       -0.81      5.69 o 
 -10   0   4        6.36        1.56      3.31 o 
  -9   0   4        0.18       -3.25      3.25 o 
  -8   0   4        7.27        5.60      2.54 o 
  -7   0   4       26.48       28.46      3.31 o 
  -6   0   4      422.05      456.83     12.20 o 
  -5   0   4      325.70      373.17     14.63 o 
  -4   0   4    17737.78    17311.45    395.94 o 
  -3   0   4     3399.50     3463.22     42.03 o 
  -2   0   4      215.73      233.91      3.92 o 
  -1   0   4      339.87      391.96      4.14 o 
   0   0   4      234.34      260.53      4.99 o 
   1   0   4     1246.75     1405.50     15.49 o 
   2   0   4       16.97       25.49      1.68 o 
   3   0   4     2856.67     3233.51     45.15 o 
   4   0   4        0.83        1.91      1.29 o 
   5   0   4       28.56       31.00      4.88 o 
   6   0   4      202.30      177.25      9.35 o 
   7   0   4       55.73       38.21      7.32 o 
   8   0   4       40.11       14.63      6.50 o 
   9   0   4       31.11       35.77      8.13 o 
  10   0   4        4.71        8.13      7.32 o 
 -10   1   4        3.00       -2.04      2.04 o 
  -9   1   4       37.41       38.68      3.18 o 
  -8   1   4       15.75       14.03      2.09 o 
  -7   1   4      219.23      220.33      6.46 o 
  -6   1   4        0.15       -0.74      1.76 o 
  -5   1   4       49.55       39.28      2.63 o 
  -4   1   4      191.69      190.42     18.82 o 
  -3   1   4       95.23       61.12      1.95 o 
  -2   1   4      310.19      314.38      3.42 o 
  -1   1   4     3262.64     3200.76     19.83 o 
   0   1   4      148.25      136.55      1.64 o 
   1   1   4     1479.67     1460.43     11.37 o 
   2   1   4      820.83      864.12      7.45 o 
   3   1   4       93.79       65.70      2.79 o 
   4   1   4       23.17       21.53      1.30 o 
   5   1   4        0.22       -0.14      1.37 o 
   6   1   4        8.55       10.29      2.35 o 
   7   1   4       19.50       23.74      4.28 o 
   8   1   4        2.73       -1.63      3.45 o 
   9   1   4       95.05       95.18      7.47 o 
  10   1   4       22.12       20.37      5.44 o 
 -10   2   4        8.00        6.82      2.44 o 
  -9   2   4        7.77        1.30      1.91 o 
  -8   2   4        9.33       11.79      2.63 o 
  -7   2   4       26.46       22.87      2.74 o 
  -6   2   4       40.63       39.47      2.86 o 
  -5   2   4      569.73      584.10     10.92 o 
  -4   2   4    13245.12    13498.92    178.84 o 
  -3   2   4     1823.70     2020.24     19.09 o 
  -2   2   4       96.29       82.50      1.54 o 
  -1   2   4      452.77      440.57      3.44 o 
   0   2   4      455.95      400.33      3.30 o 
   1   2   4      719.00      659.62      6.19 o 
   2   2   4      714.67      750.83      7.09 o 
   3   2   4     7778.04     8332.51     88.99 o 
   4   2   4       18.26       17.35      1.01 o 
   5   2   4       58.71       61.14      3.05 o 
   6   2   4        0.92       -1.24      1.92 o 
   7   2   4       15.98       19.11      4.02 o 
   8   2   4        8.02        6.91      4.60 o 
   9   2   4       50.24       50.52      6.32 o 
  10   2   4       18.41       12.01      5.08 o 
 -10   3   4       26.90       29.45      3.18 o 
  -9   3   4        1.74       -2.37      2.37 o 
  -8   3   4       14.88       11.33      2.74 o 
  -7   3   4       37.92       38.82      3.22 o 
  -6   3   4       41.55       31.25      2.63 o 
  -5   3   4      944.87      966.68     16.10 o 
  -4   3   4     1633.80     1604.00     24.08 o 
  -3   3   4      877.18      944.66      9.52 o 
  -2   3   4     1316.92     1381.75     14.17 o 
  -1   3   4      395.71      317.95      2.74 o 
   0   3   4      567.73      592.60      5.15 o 
   1   3   4     1466.86     1500.38     12.41 o 
   2   3   4     1816.30     1948.03     18.57 o 
   3   3   4     5095.11     5391.40     58.12 o 
   4   3   4       64.77       87.17      1.50 o 
   5   3   4      151.31      142.27      2.39 o 
   6   3   4       82.31       85.59      4.84 o 
   7   3   4      240.75      254.21      7.53 o 
   8   3   4      389.02      402.67     13.50 o 
   9   3   4        0.43        2.38      4.28 o 
  10   3   4       15.14       21.04      5.44 o 
 -10   4   4        0.74        0.19      2.92 o 
  -9   4   4        1.21        3.11      2.44 o 
  -8   4   4       15.33       23.12      3.15 o 
  -7   4   4       74.41       75.26      3.70 o 
  -6   4   4       92.81       98.08      3.59 o 
  -5   4   4       14.59       18.69      1.80 o 
  -4   4   4     3903.81     3977.99     45.09 o 
  -3   4   4      234.62      253.88      3.60 o 
  -2   4   4      107.36      114.32      1.49 o 
  -1   4   4       16.88       16.27      0.55 o 
   0   4   4       71.34       63.05      1.03 o 
   1   4   4     1107.20     1197.58     10.10 o 
   2   4   4        2.32        1.11      0.64 o 
   3   4   4       29.99       11.81      0.78 o 
   4   4   4      389.41      448.30      6.29 o 
   5   4   4      414.29      449.22      6.08 o 
   6   4   4       11.94        4.91      3.65 o 
   7   4   4      427.37      413.85     17.07 o 
   8   4   4      124.77      120.21      9.76 o 
   9   4   4        6.64       13.68      4.86 o 
  10   4   4       29.26       48.69      6.59 o 
 -10   5   4        0.68        0.33      2.71 o 
  -9   5   4       22.35       20.21      3.22 o 
  -8   5   4      129.70      137.08      5.70 o 
  -7   5   4        3.65        4.63      2.15 o 
  -6   5   4        3.30        3.53      2.36 o 
  -5   5   4      182.42      187.23      4.27 o 
  -4   5   4      430.27      466.50      5.85 o 
  -3   5   4        0.47        0.41      0.77 o 
  -2   5   4       27.37       27.35      0.67 o 
  -1   5   4     4586.08     4428.02     30.65 o 
   0   5   4       33.37       32.02      0.84 o 
   1   5   4      231.14      238.50      2.59 o 
   2   5   4      355.04      333.63      3.92 o 
   3   5   4      184.41      184.72      2.73 o 
   4   5   4      816.56      837.41     11.65 o 
   5   5   4        3.10        3.80      0.98 o 
   6   5   4      157.88      166.92      5.85 o 
   7   5   4      137.14      125.06      9.04 o 
   8   5   4      152.53      174.83      9.20 o 
   9   5   4        0.01       -0.56      3.70 o 
  10   5   4       78.29       89.96      7.99 o 
 -10   6   4       11.64       18.37      4.47 o 
  -9   6   4       75.75       60.25      9.76 o 
  -8   6   4       57.81       54.13      4.49 o 
  -7   6   4        7.76        6.68      2.54 o 
  -6   6   4       43.15       40.86      4.47 o 
  -5   6   4       19.28       22.48      1.12 o 
  -4   6   4     1098.48     1122.62     14.80 o 
  -3   6   4      617.63      592.84      6.73 o 
  -2   6   4     2042.14     2090.88     16.47 o 
  -1   6   4      131.56      150.45      1.94 o 
   0   6   4       70.11      100.87      1.36 o 
   1   6   4      427.18      498.30      4.25 o 
   2   6   4      344.23      400.56      4.32 o 
   3   6   4     2051.45     2242.43     22.66 o 
   4   6   4        4.24        3.34      1.08 o 
   5   6   4      123.80      132.74      3.32 o 
   6   6   4      121.79      120.04      5.26 o 
   7   6   4       99.93       90.90     12.23 o 
   8   6   4      153.70      160.93      6.57 o 
   9   6   4        2.39       -0.81      3.90 o 
  10   6   4       22.90       24.63      5.66 o 
 -10   7   4        3.18        0.07      3.31 o 
  -9   7   4       38.74       41.07      4.66 o 
  -8   7   4       75.35       75.33      5.26 o 
  -7   7   4       30.72       36.68      4.07 o 
  -6   7   4        3.45        3.66      2.09 o 
  -5   7   4        9.60        3.84      1.52 o 
  -4   7   4       22.11       25.74      2.24 o 
  -3   7   4      168.31      226.44      4.02 o 
  -2   7   4      707.55      721.90      6.60 o 
  -1   7   4      147.53      187.31      2.10 o 
   0   7   4     1503.30     1533.98     12.31 o 
   1   7   4        2.12       -0.22      0.37 o 
   2   7   4      147.34      165.52      2.31 o 
   3   7   4      236.13      248.25      3.98 o 
   4   7   4      163.51      174.92      3.02 o 
   5   7   4       49.95       56.88      7.72 o 
   6   7   4      441.47      479.82     14.63 o 
   7   7   4      433.77      435.32     12.92 o 
   8   7   4       69.86       79.50      4.90 o 
   9   7   4       48.49       61.67      7.32 o 
  10   7   4       20.17       23.19      6.02 o 
 -10   8   4        0.14       -0.59      3.12 o 
  -9   8   4       20.03       23.02      3.90 o 
  -8   8   4       67.09       66.68      8.94 o 
  -7   8   4        4.26        5.85      2.71 o 
  -6   8   4       61.90       58.32      4.28 o 
  -5   8   4       27.81       36.05      4.47 o 
  -4   8   4      223.30      235.01      5.16 o 
  -3   8   4      113.32      116.75      2.67 o 
  -2   8   4       33.43       24.83      0.93 o 
  -1   8   4       72.32      101.09      1.71 o 
   0   8   4      639.33      577.78      5.00 o 
   1   8   4      509.94      642.35      5.57 o 
   2   8   4      172.62      186.57      2.37 o 
   3   8   4       78.76       81.72      2.07 o 
   4   8   4       74.44       80.49      3.09 o 
   5   8   4       58.08       57.83      4.28 o 
   6   8   4       16.11       16.67      3.90 o 
   7   8   4      129.50      126.64      6.83 o 
   8   8   4      176.56      194.07      7.23 o 
   9   8   4        5.53        8.32      4.86 o 
  10   8   4        0.06        5.69      4.86 o 
 -10   9   4        5.02        5.13      3.70 o 
  -9   9   4       42.65       37.85      5.69 o 
  -8   9   4       41.18       37.58      5.69 o 
  -7   9   4       45.65       42.18      4.47 o 
  -6   9   4       37.80       39.54      3.90 o 
  -5   9   4        1.19       -1.39      1.95 o 
  -4   9   4       18.72       23.90      1.55 o 
  -3   9   4        7.97        5.06      1.06 o 
  -2   9   4     1400.03     1566.08     15.11 o 
  -1   9   4     2732.40     2884.99     30.49 o 
   0   9   4      653.81      780.58      6.32 o 
   1   9   4     5097.84     5528.14     43.74 o 
   2   9   4     1128.95     1148.85     10.85 o 
   3   9   4      168.31      168.32      2.79 o 
   4   9   4       26.45       23.28      1.22 o 
   5   9   4        9.04        8.80      6.50 o 
   6   9   4       51.76       52.85      5.69 o 
   7   9   4      118.18      117.03      6.59 o 
   8   9   4       42.85       54.61      5.21 o 
   9   9   4       19.05       22.80      5.17 o 
  10   9   4        0.02       10.57      5.08 o 
 -10  10   4        4.36       -0.41      3.31 o 
  -9  10   4        4.23        5.42      3.31 o 
  -8  10   4       11.73        6.43      3.66 o 
  -7  10   4       79.40       72.36      5.08 o 
  -6  10   4      361.87      364.32     10.53 o 
  -5  10   4       38.61       32.71      3.31 o 
  -4  10   4       33.95       28.87      1.74 o 
  -3  10   4        8.83       11.33      1.23 o 
  -2  10   4      390.95      426.70      5.01 o 
  -1  10   4      659.81      686.05      7.02 o 
   0  10   4     1561.49     1760.51     15.03 o 
   1  10   4      204.12      262.01      2.73 o 
   2  10   4       19.20       18.49      1.09 o 
   3  10   4      426.38      434.33      5.49 o 
   4  10   4      146.84      140.91      4.28 o 
   5  10   4      444.00      436.32     19.11 o 
   6  10   4       41.23       30.16      4.47 o 
   7  10   4      133.42      137.38      7.17 o 
   8  10   4        0.08        6.13      3.70 o 
   9  10   4       55.75       55.37      6.59 o 
  10  10   4        3.47        4.07      6.50 o 
 -10  11   4        6.25        4.65      4.07 o 
  -9  11   4        4.65        2.03      3.31 o 
  -8  11   4       40.55       41.04      5.69 o 
  -7  11   4      180.57      178.34      7.72 o 
  -6  11   4      127.17      123.15     11.79 o 
  -5  11   4      351.79      333.18      9.72 o 
  -4  11   4       46.42       39.70      2.04 o 
  -3  11   4       14.20       11.76      1.23 o 
  -2  11   4      306.90      354.41      4.52 o 
  -1  11   4     1405.86     1396.45     12.33 o 
   0  11   4      944.75     1064.51      8.37 o 
   1  11   4       54.04       50.72      1.21 o 
   2  11   4      676.79      706.90      6.66 o 
   3  11   4       21.38       23.52      2.65 o 
   4  11   4       45.40       34.72      1.86 o 
   5  11   4      211.30      184.80      4.91 o 
   6  11   4      711.05      714.96     16.95 o 
   7  11   4        2.25        1.22      6.10 o 
   8  11   4       43.70       61.96      5.66 o 
   9  11   4        4.25        6.63      4.19 o 
  10  11   4        0.15       -1.63      7.32 o 
 -10  12   4        0.70       -2.44      5.69 o 
  -9  12   4        5.98        2.63      4.47 o 
  -8  12   4        1.17        5.35      3.31 o 
  -7  12   4        3.78        2.22      3.12 o 
  -6  12   4       19.74       22.30      3.70 o 
  -5  12   4        0.00       -0.63      2.54 o 
  -4  12   4      141.12      140.42      4.81 o 
  -3  12   4       20.22       19.99      1.76 o 
  -2  12   4      497.37      530.64      6.24 o 
  -1  12   4      342.42      367.45      4.24 o 
   0  12   4       46.10       57.18      1.72 o 
   1  12   4        0.41        2.57      0.83 o 
   2  12   4      212.34      228.12      3.47 o 
   3  12   4       47.74       44.28      1.19 o 
   4  12   4       88.99       79.29      2.88 o 
   5  12   4      246.83      280.37     10.38 o 
   6  12   4      411.41      440.65     13.41 o 
   7  12   4       62.21       66.92      5.44 o 
   8  12   4      144.71      142.01     13.82 o 
   9  12   4       15.02       16.26      3.76 o 
  -9  13   4        1.19       -0.15      3.12 o 
  -8  13   4        0.27       -0.41      5.28 o 
  -7  13   4        6.11        5.83      4.07 o 
  -6  13   4       24.21       21.48      3.70 o 
  -5  13   4      347.75      339.25      6.89 o 
  -4  13   4       30.71       26.94      2.90 o 
  -3  13   4       67.45       58.85      1.92 o 
  -2  13   4        1.25       -0.81      0.81 o 
  -1  13   4      236.06      251.34      3.58 o 
   0  13   4        0.71       -0.31      0.66 o 
   1  13   4       17.12       30.74      1.06 o 
   2  13   4        0.06        0.34      0.59 o 
   3  13   4       20.87       20.55      0.94 o 
   4  13   4       75.85       71.28      3.12 o 
   5  13   4      197.09      192.96      5.41 o 
   6  13   4      218.57      195.94      8.62 o 
   7  13   4       31.68       28.24      4.60 o 
   8  13   4        1.98        2.63      3.70 o 
   9  13   4        0.02        3.25      5.69 o 
  -9  14   4        0.25       -3.31      3.31 o 
  -8  14   4        1.78       -2.71      2.71 o 
  -7  14   4       30.64       28.44      3.90 o 
  -6  14   4       70.93       57.59      6.50 o 
  -5  14   4       10.58       11.87      1.92 o 
  -4  14   4      114.10      117.93      4.13 o 
  -3  14   4       13.73        7.82      0.94 o 
  -2  14   4      121.45      114.00      2.37 o 
  -1  14   4        0.23       -0.82      0.82 o 
   0  14   4      190.79      176.81      2.45 o 
   1  14   4      125.54      127.49      2.06 o 
   2  14   4      201.27      210.18      3.18 o 
   3  14   4       36.37       42.78      2.40 o 
   4  14   4       17.02       17.73      1.99 o 
   5  14   4      311.41      313.94      7.39 o 
   6  14   4      102.58       95.43      6.91 o 
   7  14   4        2.25       -2.03      3.45 o 
   8  14   4       10.25        7.21      4.28 o 
   9  14   4       13.38       28.46      7.32 o 
  -9  15   4        6.68        4.76      3.90 o 
  -8  15   4        0.94       -1.46      3.25 o 
  -7  15   4       42.64       43.34      4.86 o 
  -6  15   4       28.87       31.16      4.28 o 
  -5  15   4       29.74       24.14      2.44 o 
  -4  15   4       53.03       54.28      2.95 o 
  -3  15   4        0.08       -0.24      1.00 o 
  -2  15   4       37.37       32.35      1.61 o 
  -1  15   4      150.38      153.94      2.90 o 
   0  15   4      149.59      138.83      2.42 o 
   1  15   4        0.16        0.31      0.74 o 
   2  15   4       14.87       10.02      1.04 o 
   3  15   4        3.75        0.55      1.17 o 
   4  15   4      197.04      193.57      5.50 o 
   5  15   4      118.28      132.30      4.82 o 
   6  15   4      350.13      381.31     12.07 o 
   7  15   4        1.85        3.56      4.07 o 
   8  15   4        3.64        1.63      4.88 o 
   9  15   4        2.89       11.38      6.50 o 
  -9  16   4        0.10       -0.81      6.50 o 
  -8  16   4        0.01       -2.57      5.69 o 
  -7  16   4       28.12       38.65      4.86 o 
  -6  16   4      193.68      204.01      8.57 o 
  -5  16   4       88.26       84.23      3.72 o 
  -4  16   4      181.20      173.87      5.21 o 
  -3  16   4        2.29        0.33      1.17 o 
  -2  16   4      223.02      207.22      3.66 o 
  -1  16   4       26.96       21.20      1.42 o 
   0  16   4       31.41       30.23      1.27 o 
   1  16   4       21.04       18.56      1.37 o 
   2  16   4       10.51       10.77      1.41 o 
   3  16   4        1.07       -0.52      1.25 o 
   4  16   4      468.08      430.82      9.09 o 
   5  16   4      466.03      438.70      9.17 o 
   6  16   4      134.89      141.88      4.98 o 
   7  16   4       12.40       10.16      6.91 o 
   8  16   4        2.39        4.88      5.69 o 
   9  16   4        2.86        7.32      5.69 o 
  -9  17   4        0.89        1.63      6.50 o 
  -8  17   4        2.28       -3.45      3.45 o 
  -7  17   4        4.31        4.75      3.70 o 
  -6  17   4      102.59       94.02      9.35 o 
  -5  17   4       77.56       78.25      3.70 o 
  -4  17   4       32.07       32.00      2.53 o 
  -3  17   4       17.44       13.31      1.30 o 
  -2  17   4      195.71      205.78      3.79 o 
  -1  17   4      215.97      202.86      3.84 o 
   0  17   4        7.15        7.20      1.07 o 
   1  17   4        8.61       11.18      1.25 o 
   2  17   4       11.41        6.41      1.36 o 
   3  17   4        9.24        5.53      1.50 o 
   4  17   4        0.90       -1.55      2.09 o 
   5  17   4       31.69       30.80      2.66 o 
   6  17   4       96.74       91.45      4.23 o 
   7  17   4       35.28       35.89      5.69 o 
   8  17   4        0.19        0.00      5.69 o 
  -8  18   4        3.02        7.64      4.28 o 
  -7  18   4        4.32        0.94      3.70 o 
  -6  18   4      143.07      146.96      5.32 o 
  -5  18   4       79.55       84.70      4.01 o 
  -4  18   4      346.16      344.83      7.86 o 
  -3  18   4       13.54       11.70      1.27 o 
  -2  18   4      506.21      519.58      6.77 o 
  -1  18   4      225.51      225.91      4.19 o 
   0  18   4      123.36       99.06      2.56 o 
   1  18   4       20.85       19.14      1.44 o 
   2  18   4       31.18       26.44      1.70 o 
   3  18   4        8.91        5.34      1.53 o 
   4  18   4       20.89       25.94      5.16 o 
   5  18   4       29.70       24.94      4.34 o 
   6  18   4        0.24       -1.99      1.99 o 
   7  18   4        0.00       -3.81      7.32 o 
   8  18   4        6.41       16.26      6.50 o 
  -8  19   4        0.86       -1.74      3.90 o 
  -7  19   4        2.31        5.28      4.02 o 
  -6  19   4      265.63      285.90      7.46 o 
  -5  19   4       43.58       37.34      3.01 o 
  -4  19   4       25.60       28.21      4.27 o 
  -3  19   4       17.07       13.95      1.51 o 
  -2  19   4      111.79      121.43      3.22 o 
  -1  19   4       47.62       39.82      1.85 o 
   0  19   4       95.80       93.47      2.56 o 
   1  19   4        4.02        6.54      1.33 o 
   2  19   4       12.20        6.65      1.45 o 
   3  19   4       14.91       10.71      1.64 o 
   4  19   4        0.01       -2.87      2.87 o 
   5  19   4       20.05       14.95      2.44 o 
   6  19   4        1.52        0.00      1.99 o 
   7  19   4        8.89        8.13      6.50 o 
   8  19   4        2.87        0.81      5.69 o 
  -8  20   4        0.05        1.51      3.90 o 
  -7  20   4        1.79       -3.25      3.45 o 
  -6  20   4       44.17       39.03      3.64 o 
  -5  20   4        1.94        1.97      2.37 o 
  -4  20   4      200.56      192.45      6.19 o 
  -3  20   4        8.56        6.80      1.34 o 
  -2  20   4       47.84       48.62      2.56 o 
  -1  20   4       15.30       17.53      1.64 o 
   0  20   4       36.44       33.55      1.68 o 
   1  20   4      290.78      249.18      4.64 o 
   2  20   4        1.01       -0.88      1.57 o 
   3  20   4      262.44      225.80      5.08 o 
   4  20   4       19.44       17.98      3.70 o 
   5  20   4        0.06       -0.50      1.92 o 
   6  20   4       19.96       22.84      3.24 o 
   7  20   4        2.41        0.81      5.69 o 
   8  20   4        4.95       -1.63      6.50 o 
  -7  21   4       31.01       37.30      5.44 o 
  -6  21   4        0.82       -1.36      4.66 o 
  -5  21   4       28.63       34.21      4.42 o 
  -4  21   4       26.10       25.50      2.95 o 
  -3  21   4       11.01       11.11      1.61 o 
  -2  21   4       21.72       22.95      2.33 o 
  -1  21   4      101.12       97.46      3.05 o 
   0  21   4      350.89      338.50      6.55 o 
   1  21   4      179.96      165.47      4.22 o 
   2  21   4        3.49        4.45      2.11 o 
   3  21   4       69.53       70.62      4.65 o 
   4  21   4       21.28       17.22      3.70 o 
   5  21   4        0.84       -1.92      1.92 o 
   6  21   4        2.45        0.24      4.47 o 
   7  21   4       18.93       23.29      3.64 o 
  -7  22   4        6.96        6.67      2.95 o 
  -6  22   4        2.26        1.47      2.44 o 
  -5  22   4       21.40       17.98      2.86 o 
  -4  22   4        4.74       -0.29      2.25 o 
  -3  22   4       44.72       41.12      5.83 o 
  -2  22   4       69.95       82.78      3.36 o 
  -1  22   4       17.99       10.51      2.09 o 
   0  22   4        2.18        0.04      2.12 o 
   1  22   4        7.89       12.77      2.32 o 
   2  22   4       39.35       42.89      4.49 o 
   3  22   4        0.33        0.53      2.94 o 
   4  22   4        0.04        1.22      6.10 o 
   5  22   4        1.31       -0.22      3.12 o 
   6  22   4        4.78        2.17      5.69 o 
   7  22   4        3.70        9.07      8.13 o 
  -7  23   4        0.72       -1.43      3.02 o 
  -6  23   4        3.98        4.72      2.53 o 
  -5  23   4        4.48        3.75      2.50 o 
  -4  23   4        0.14       -1.99      1.99 o 
  -3  23   4       11.91        9.53      2.53 o 
  -2  23   4       17.90       15.79      2.53 o 
  -1  23   4        0.96        0.69      2.08 o 
   0  23   4        7.34        0.66      1.95 o 
   1  23   4        0.01       -0.54      1.92 o 
   2  23   4        5.68        7.32      4.88 o 
   3  23   4        0.01        1.95      2.71 o 
   4  23   4        2.30       10.32      3.70 o 
   5  23   4       10.58       16.06      4.49 o 
   6  23   4        1.08        1.08      2.91 o 
  -6  24   4        0.09       -2.53      2.53 o 
  -5  24   4        0.93       -2.85      3.35 o 
  -4  24   4        1.15       -0.87      2.86 o 
  -3  24   4       33.82       29.79      3.12 o 
  -2  24   4        2.28       -0.44      2.98 o 
  -1  24   4        5.44        4.69      2.82 o 
   0  24   4        1.09        0.31      2.15 o 
   1  24   4       34.10       44.62      8.13 o 
   2  24   4        7.35        4.88      4.88 o 
   3  24   4        0.70       -4.88      4.88 o 
   4  24   4       20.54       27.09      4.88 o 
   5  24   4        0.06       -4.07      4.88 o 
   6  24   4        0.12       -0.81      5.69 o 
  -6  25   4        0.12       -0.65      2.53 o 
  -5  25   4        1.89        0.38      2.53 o 
  -4  25   4        8.73        7.88      2.59 o 
  -3  25   4        3.18        0.92      2.44 o 
  -2  25   4        2.73        4.07      2.37 o 
  -1  25   4       14.00       22.26      2.39 o 
   0  25   4       15.28       19.13      2.95 o 
   1  25   4        6.02        7.72      3.66 o 
   2  25   4        0.28        5.69      4.88 o 
   3  25   4        7.03       12.20      5.69 o 
   4  25   4        1.09        7.38      6.10 o 
   5  25   4        0.61       -4.88      4.88 o 
   6  25   4        2.89        8.94      7.32 o 
  -5  26   4        0.54       -1.52      2.53 o 
  -4  26   4        8.44        4.85      2.59 o 
  -3  26   4        3.51        2.76      2.53 o 
  -2  26   4        3.44        7.20      2.15 o 
  -1  26   4        0.06       -2.25      2.25 o 
   0  26   4        3.03        2.75      2.44 o 
   1  26   4        0.11       -4.88      4.88 o 
   2  26   4        0.02       -2.44      4.88 o 
   3  26   4       21.71       12.20      6.50 o 
   4  26   4        4.11        5.69      6.50 o 
   5  26   4        3.97        6.50      6.50 o 
  -4  27   4        5.02        4.34      4.09 o 
  -3  27   4        9.38       10.94      2.95 o 
  -2  27   4        0.17        1.16      2.45 o 
  -1  27   4        1.77       -0.02      3.65 o 
   0  27   4        7.02       11.00      2.86 o 
   1  27   4        0.23        2.44      5.69 o 
   2  27   4       11.49       13.01      6.50 o 
   3  27   4        0.05        6.50      6.50 o 
   4  27   4        1.88        1.63      6.50 o 
  -4  28   4       16.21       20.12      3.63 o 
  -3  28   4        0.63        2.68      2.86 o 
  -2  28   4       10.36       16.71      2.58 o 
  -1  28   4        0.18       -2.25      2.25 o 
   0  28   4       25.28       41.07      8.94 o 
   1  28   4        0.23        0.00      5.69 o 
   2  28   4       21.75       31.71      8.13 o 
   3  28   4        1.14        9.76      6.50 o 
  -3  29   4       69.97      103.25      8.94 o 
  -2  29   4        5.69        5.92      3.05 o 
  -1  29   4        1.65       -0.22      5.99 o 
   0  29   4        3.87        7.32      6.50 o 
   1  29   4        2.32        9.76      6.50 o 
   2  29   4        0.64       -2.44      5.69 o 
  -1  30   4        0.00        2.56      6.50 o 
   0  30   4        6.77       12.20      6.50 o 
 -10   1   5        1.23        0.75      2.39 o 
  -9   1   5        0.92        0.59      2.04 o 
  -8   1   5       18.44       14.65      2.93 o 
  -7   1   5       30.78       26.07      2.47 o 
  -6   1   5      392.09      388.07      8.84 o 
  -5   1   5      391.33      395.08      8.57 o 
  -4   1   5     1897.78     2082.11     22.33 o 
  -3   1   5      203.79      251.42      3.39 o 
  -2   1   5     1031.49     1049.93      7.45 o 
  -1   1   5       93.81       88.33      1.16 o 
   0   1   5      543.26      612.39      5.32 o 
   1   1   5       41.53       60.82      1.03 o 
   2   1   5        0.00        2.66      0.54 o 
   3   1   5      556.32      629.82      9.62 o 
   4   1   5      341.38      337.98      4.57 o 
   5   1   5       31.72       34.71      2.93 o 
   6   1   5        1.84       -1.22      3.45 o 
   7   1   5       28.90       19.39      4.60 o 
   8   1   5        0.30       -3.19      3.70 o 
   9   1   5       43.48       47.28      6.32 o 
  10   1   5       15.05       19.51      5.75 o 
 -10   2   5        0.47       -1.86      2.70 o 
  -9   2   5        5.78        5.62      2.27 o 
  -8   2   5      115.55      120.37      4.61 o 
  -7   2   5      187.63      194.40      6.54 o 
  -6   2   5        7.72       12.10      2.37 o 
  -5   2   5       51.40       48.08      2.35 o 
  -4   2   5        2.22       -1.17      1.17 o 
  -3   2   5        0.00       -0.64      0.67 o 
  -2   2   5        0.28       -0.33      0.33 o 
  -1   2   5       23.94       15.45      0.56 o 
   0   2   5      280.65      253.31      2.40 o 
   1   2   5        4.02        7.91      0.42 o 
   2   2   5      180.48      167.71      2.32 o 
   3   2   5      254.09      224.04      3.78 o 
   4   2   5      373.25      343.65      4.67 o 
   5   2   5      124.93      113.86      2.67 o 
   6   2   5       53.28       51.64      3.55 o 
   7   2   5      242.38      224.15      9.77 o 
   8   2   5      172.98      167.48     13.01 o 
   9   2   5       23.15       19.11      5.17 o 
  10   2   5        9.41        8.54      5.17 o 
 -10   3   5        2.17        0.24      2.18 o 
  -9   3   5        8.72        7.83      2.34 o 
  -8   3   5      132.99      137.82      5.85 o 
  -7   3   5       44.61       37.88      3.22 o 
  -6   3   5        1.99        0.89      1.86 o 
  -5   3   5       14.53       16.30      1.16 o 
  -4   3   5      541.24      735.60      9.56 o 
  -3   3   5       49.15       54.90      1.42 o 
  -2   3   5     1667.41     1772.73     14.06 o 
  -1   3   5       25.16       27.33      0.78 o 
   0   3   5      200.95      218.21      2.14 o 
   1   3   5      511.69      461.53      4.21 o 
   2   3   5       44.81       24.23      1.08 o 
   3   3   5      258.87      315.98      4.89 o 
   4   3   5       27.12       20.66      1.42 o 
   5   3   5       82.26       76.89      3.83 o 
   6   3   5       50.68       54.19      3.55 o 
   7   3   5      634.04      643.84     17.53 o 
   8   3   5       30.54       40.51      8.54 o 
   9   3   5       15.65        1.22      4.60 o 
  10   3   5        0.57        4.83      4.86 o 
 -10   4   5        0.92       -1.33      2.27 o 
  -9   4   5        5.08        5.06      2.74 o 
  -8   4   5        8.44        3.23      2.44 o 
  -7   4   5       57.97       47.47      4.29 o 
  -6   4   5        5.00        6.64      2.25 o 
  -5   4   5      234.77      243.61      4.29 o 
  -4   4   5      165.29      161.47      3.32 o 
  -3   4   5       83.89       82.47      1.88 o 
  -2   4   5      115.70       99.25      1.44 o 
  -1   4   5     1493.03     1398.09     10.25 o 
   0   4   5       15.56       20.31      0.69 o 
   1   4   5      212.14      235.12      2.23 o 
   2   4   5       83.62       70.25      1.81 o 
   3   4   5     1815.87     1812.86     20.91 o 
   4   4   5       14.87       13.94      1.00 o 
   5   4   5      545.53      556.43     11.00 o 
   6   4   5      254.15      268.61      7.53 o 
   7   4   5       94.95      111.14      7.17 o 
   8   4   5       28.21       25.56      5.44 o 
   9   4   5        1.17        8.83      4.28 o 
  10   4   5       22.15       32.53      6.32 o 
 -10   5   5       16.29       17.60      4.06 o 
  -9   5   5        2.13        2.34      2.63 o 
  -8   5   5        6.37       14.79      2.86 o 
  -7   5   5        0.06        2.31      2.25 o 
  -6   5   5      102.94      104.76      5.78 o 
  -5   5   5        1.75        4.96      1.67 o 
  -4   5   5      746.37      798.68     17.46 o 
  -3   5   5      446.66      514.55      7.51 o 
  -2   5   5     2789.49     3109.18     24.22 o 
  -1   5   5       29.61       32.65      0.86 o 
   0   5   5        6.53        9.96      0.55 o 
   1   5   5       33.99       44.85      0.96 o 
   2   5   5      264.85      296.64      3.60 o 
   3   5   5       18.27       14.16      1.26 o 
   4   5   5      167.86      162.19      3.01 o 
   5   5   5      897.38      842.92     19.25 o 
   6   5   5        0.18       -2.74      2.74 o 
   7   5   5        8.82        9.43      4.88 o 
   8   5   5        6.23       13.49      5.69 o 
   9   5   5        7.62        6.98      4.86 o 
  10   5   5        1.06       -0.81      4.88 o 
 -10   6   5       22.02       20.51      4.49 o 
  -9   6   5        1.59        2.44      3.31 o 
  -8   6   5       61.37       62.26      4.66 o 
  -7   6   5        0.33        0.99      2.54 o 
  -6   6   5       13.91       16.02      2.85 o 
  -5   6   5       13.28        6.85      1.95 o 
  -4   6   5        9.79        6.56      1.17 o 
  -3   6   5       48.46       50.64      1.97 o 
  -2   6   5        2.17        0.27      0.56 o 
  -1   6   5      176.79      186.15      2.25 o 
   0   6   5        2.82        4.85      0.55 o 
   1   6   5       98.39       68.99      1.24 o 
   2   6   5      260.46      279.94      3.30 o 
   3   6   5       92.83       86.52      2.48 o 
   4   6   5      237.94      274.01      4.04 o 
   5   6   5     1186.86     1161.73     19.63 o 
   6   6   5       12.15        8.35      2.53 o 
   7   6   5      431.71      464.11     14.34 o 
   8   6   5       80.88       84.49     11.38 o 
   9   6   5        2.28        2.87      5.69 o 
  10   6   5       33.82       33.33      6.32 o 
 -10   7   5        7.58        8.44      3.45 o 
  -9   7   5       16.68       12.36      3.31 o 
  -8   7   5       20.30       30.37      3.90 o 
  -7   7   5        1.60       -1.63      4.07 o 
  -6   7   5        6.02        5.78      2.54 o 
  -5   7   5       83.47       90.46      4.86 o 
  -4   7   5       67.07       62.09      2.18 o 
  -3   7   5       33.90       41.68      1.69 o 
  -2   7   5      187.16      262.85      3.25 o 
  -1   7   5      367.31      351.83      3.50 o 
   0   7   5     3602.66     3762.82     26.36 o 
   1   7   5       18.23       23.53      1.04 o 
   2   7   5      140.68      132.72      2.38 o 
   3   7   5      202.34      209.93      4.44 o 
   4   7   5       22.39       21.68      1.19 o 
   5   7   5      900.33      901.13     19.24 o 
   6   7   5        4.99        1.94      2.44 o 
   7   7   5      588.58      601.90     13.02 o 
   8   7   5        0.01        2.03      5.28 o 
   9   7   5        0.06        5.26      4.86 o 
  10   7   5        5.19       10.36      5.44 o 
 -10   8   5        1.54        0.20      3.66 o 
  -9   8   5       18.64       18.33      3.90 o 
  -8   8   5        7.22       13.55      3.31 o 
  -7   8   5       68.63       78.17      5.08 o 
  -6   8   5        1.96        0.91      2.09 o 
  -5   8   5       28.26       23.01      3.12 o 
  -4   8   5       57.09       54.26      2.18 o 
  -3   8   5      835.42      847.84     11.63 o 
  -2   8   5        0.70        0.39      0.78 o 
  -1   8   5      408.36      421.58      3.78 o 
   0   8   5     3073.51     3228.06     23.74 o 
   1   8   5       53.32       43.18      1.38 o 
   2   8   5        0.04       -0.32      0.70 o 
   3   8   5      233.59      227.86      4.74 o 
   4   8   5      235.22      227.68      4.12 o 
   5   8   5        4.24       -1.95      2.71 o 
   6   8   5       39.04       45.64      3.86 o 
   7   8   5      105.32      110.89      5.59 o 
   8   8   5        8.28       13.41      4.60 o 
   9   8   5       15.60       14.27      5.08 o 
  10   8   5       20.83       19.47      6.02 o 
 -10   9   5        2.90       -2.44      6.50 o 
  -9   9   5        0.00        2.44      3.31 o 
  -8   9   5       30.45       42.74      4.49 o 
  -7   9   5      113.27      109.67      6.44 o 
  -6   9   5       16.02       12.48      2.71 o 
  -5   9   5       30.04       29.65      3.12 o 
  -4   9   5       45.30       36.04      1.97 o 
  -3   9   5       72.18       62.00      4.46 o 
  -2   9   5       85.43      100.67      2.03 o 
  -1   9   5      397.52      374.12      3.50 o 
   0   9   5      360.81      344.01      3.68 o 
   1   9   5      403.94      391.00      3.77 o 
   2   9   5      271.76      283.28      3.72 o 
   3   9   5      124.56      137.21      3.82 o 
   4   9   5      130.06      138.83      3.23 o 
   5   9   5      602.59      607.82     14.91 o 
   6   9   5       19.93       20.80      5.28 o 
   7   9   5       24.02       41.36      5.01 o 
   8   9   5       73.36       63.60      6.32 o 
   9   9   5        1.46        3.04      4.28 o 
  10   9   5        5.74       10.04      5.66 o 
 -10  10   5        4.01        0.38      3.66 o 
  -9  10   5       10.48        3.66      3.31 o 
  -8  10   5       26.64       27.08      4.07 o 
  -7  10   5      128.54      107.65      6.25 o 
  -6  10   5        6.90        3.43      2.54 o 
  -5  10   5       61.28       46.97      6.91 o 
  -4  10   5        0.74       -1.29      1.29 o 
  -3  10   5      385.11      434.33      7.11 o 
  -2  10   5       10.33       13.04      1.02 o 
  -1  10   5       78.48       59.54      1.37 o 
   0  10   5       36.17       51.63      1.25 o 
   1  10   5       11.53       26.53      0.91 o 
   2  10   5       45.97       40.22      1.45 o 
   3  10   5       43.12       47.97      1.75 o 
   4  10   5      519.63      523.79      7.55 o 
   5  10   5       72.98       63.86      3.12 o 
   6  10   5       40.10       40.55      4.49 o 
   7  10   5        0.01        0.10      2.63 o 
   8  10   5       15.85       20.89      4.66 o 
   9  10   5       11.26       14.23      5.17 o 
  10  10   5        1.64       -3.83      4.86 o 
 -10  11   5        2.38        0.38      3.66 o 
  -9  11   5        2.51        2.63      3.70 o 
  -8  11   5        0.70        2.44      3.12 o 
  -7  11   5      149.45      154.01      9.35 o 
  -6  11   5      140.01      143.26      8.13 o 
  -5  11   5        9.39        7.32      3.25 o 
  -4  11   5        9.29        7.61      1.79 o 
  -3  11   5      211.80      217.61      4.66 o 
  -2  11   5      181.20      168.51      2.86 o 
  -1  11   5       66.97       76.01      2.03 o 
   0  11   5      278.97      289.83      3.31 o 
   1  11   5       16.47       16.68      0.80 o 
   2  11   5        1.03       -0.05      0.56 o 
   3  11   5        8.29        5.04      1.45 o 
   4  11   5      206.03      196.59      4.67 o 
   5  11   5       33.12       19.39      3.80 o 
   6  11   5       29.55       25.29      3.90 o 
   7  11   5       56.81       62.05      5.66 o 
   8  11   5       16.76       19.11      5.85 o 
   9  11   5        7.41       15.04      5.17 o 
  -9  12   5        6.76        8.38      3.70 o 
  -8  12   5        5.57        3.03      3.12 o 
  -7  12   5       20.26       20.31      3.90 o 
  -6  12   5        0.33       -1.08      2.54 o 
  -5  12   5        1.88        4.25      1.77 o 
  -4  12   5        3.52        1.02      1.33 o 
  -3  12   5       86.49       90.47      3.12 o 
  -2  12   5       70.82       77.40      2.06 o 
  -1  12   5       28.86       17.98      1.09 o 
   0  12   5        0.07       -0.67      0.67 o 
   1  12   5       61.48       78.14      1.60 o 
   2  12   5       92.32       77.11      1.65 o 
   3  12   5      121.10      103.02      2.27 o 
   4  12   5      348.80      340.55      7.28 o 
   5  12   5        7.49        3.10      1.92 o 
   6  12   5       12.99       11.80      4.07 o 
   7  12   5       43.66       54.51      5.44 o 
   8  12   5        0.00        3.54      3.22 o 
   9  12   5        0.09       -0.38      5.69 o 
  -9  13   5       21.71       22.38      4.49 o 
  -8  13   5        6.89        4.88      5.28 o 
  -7  13   5        0.21       -1.69      3.31 o 
  -6  13   5       11.17       13.01      3.45 o 
  -5  13   5       20.72       20.40      2.28 o 
  -4  13   5      141.97      138.33      4.21 o 
  -3  13   5      109.01      108.38      2.26 o 
  -2  13   5       11.30       13.84      1.19 o 
  -1  13   5       32.09       35.29      1.36 o 
   0  13   5       48.33       49.45      1.34 o 
   1  13   5       13.94       13.62      0.93 o 
   2  13   5       70.07       77.44      1.95 o 
   3  13   5      158.05      137.81      3.50 o 
   4  13   5      314.01      358.72      7.88 o 
   5  13   5       54.22       75.65      3.63 o 
   6  13   5       23.56       20.18      3.70 o 
   7  13   5        1.23       -2.03      3.45 o 
   8  13   5        4.32        4.53      3.90 o 
   9  13   5        1.77       -0.41      4.60 o 
  -9  14   5        0.86        0.06      3.70 o 
  -8  14   5       67.80       58.44      5.66 o 
  -7  14   5      304.90      301.03     10.53 o 
  -6  14   5       34.83       29.81      4.02 o 
  -5  14   5      179.94      193.17      5.32 o 
  -4  14   5       16.30       14.60      2.87 o 
  -3  14   5       63.55       59.43      2.04 o 
  -2  14   5      127.26      134.36      2.94 o 
  -1  14   5       28.79       22.24      1.18 o 
   0  14   5      351.07      349.61      3.91 o 
   1  14   5       32.21       26.34      1.08 o 
   2  14   5       11.68       15.14      1.12 o 
   3  14   5       14.58        8.53      2.48 o 
   4  14   5      713.47      644.53     11.84 o 
   5  14   5      511.33      512.30     11.33 o 
   6  14   5       31.01       32.22      4.49 o 
   7  14   5        9.44        5.63      4.47 o 
   8  14   5        8.72       10.89      4.28 o 
   9  14   5        0.99        3.66      5.17 o 
  -9  15   5        0.06       -2.06      3.66 o 
  -8  15   5       29.32       30.19      8.13 o 
  -7  15   5       36.43       34.74      4.86 o 
  -6  15   5        2.13        1.63      3.25 o 
  -5  15   5       16.34       16.01      2.37 o 
  -4  15   5      252.55      253.26      6.31 o 
  -3  15   5       30.37       37.96      2.88 o 
  -2  15   5      378.13      345.41      4.94 o 
  -1  15   5       66.11       47.06      1.69 o 
   0  15   5       97.36       89.04      1.90 o 
   1  15   5       63.85       66.48      1.75 o 
   2  15   5       34.93       29.63      2.06 o 
   3  15   5       67.47       67.88      2.62 o 
   4  15   5        0.71        6.50      3.45 o 
   5  15   5       21.17       14.29      2.44 o 
   6  15   5        6.76        5.36      2.04 o 
   7  15   5        9.47       12.03      4.28 o 
   8  15   5        2.55        1.74      3.90 o 
   9  15   5        0.36        5.23      4.49 o 
  -9  16   5        8.45        8.49      4.49 o 
  -8  16   5      123.91      124.74      7.99 o 
  -7  16   5      125.18      136.59      7.75 o 
  -6  16   5        3.23        0.00      2.87 o 
  -5  16   5        0.17       -2.72      2.72 o 
  -4  16   5       72.34       75.79      3.68 o 
  -3  16   5       77.81       82.02      2.37 o 
  -2  16   5      411.47      396.94      5.49 o 
  -1  16   5       43.57       43.24      1.77 o 
   0  16   5      149.71      131.38      2.39 o 
   1  16   5        4.29        3.70      1.02 o 
   2  16   5       35.64       32.71      1.94 o 
   3  16   5        5.84        4.11      1.50 o 
   4  16   5      336.00      312.20     10.35 o 
   5  16   5       25.19       15.55      2.66 o 
   6  16   5        9.86        9.33      2.78 o 
   7  16   5        2.23        1.81      3.70 o 
   8  16   5       17.94       16.98      4.86 o 
  -8  17   5      105.79      118.63     14.23 o 
  -7  17   5       93.72       99.90      7.17 o 
  -6  17   5        0.81       -1.05      1.92 o 
  -5  17   5        2.17        2.22      1.86 o 
  -4  17   5      104.48      100.52      4.13 o 
  -3  17   5      141.07      133.31      3.84 o 
  -2  17   5      211.70      194.34      3.71 o 
  -1  17   5       29.58       24.12      2.41 o 
   0  17   5      138.57      131.54      2.79 o 
   1  17   5       55.75       41.38      1.55 o 
   2  17   5       19.64       13.22      1.83 o 
   3  17   5        0.08       -1.21      1.21 o 
   4  17   5      218.99      183.60      8.32 o 
   5  17   5       85.99       72.95      3.72 o 
   6  17   5        0.08       -1.25      1.96 o 
   7  17   5       16.71       29.83      5.28 o 
   8  17   5        0.12       -3.90      3.90 o 
  -8  18   5       35.93       33.47      5.44 o 
  -7  18   5       15.45       12.85      4.28 o 
  -6  18   5       20.19       30.86      3.12 o 
  -5  18   5       33.01       26.75      3.24 o 
  -4  18   5       39.36       30.08      3.07 o 
  -3  18   5      569.05      579.44      7.24 o 
  -2  18   5      131.79      138.03      3.34 o 
  -1  18   5      343.71      338.39      4.79 o 
   0  18   5       21.79       11.59      1.67 o 
   1  18   5       63.99       74.41      2.21 o 
   2  18   5       75.24       82.11      3.31 o 
   3  18   5      194.50      161.19      4.94 o 
   4  18   5        0.03       -1.63      2.87 o 
   5  18   5      100.06      100.41      6.32 o 
   6  18   5        2.88        1.63      2.87 o 
   7  18   5       44.14       41.98      5.44 o 
   8  18   5       44.91       52.85      8.94 o 
  -8  19   5        5.48       -0.87      4.28 o 
  -7  19   5       77.47       76.28      6.25 o 
  -6  19   5       12.65        9.67      2.44 o 
  -5  19   5        6.10        1.12      1.92 o 
  -4  19   5      204.93      200.61      6.21 o 
  -3  19   5      319.55      323.11      5.17 o 
  -2  19   5     2361.89     2313.75     23.10 o 
  -1  19   5      126.81      108.19      2.79 o 
   0  19   5        2.61       -1.09      1.09 o 
   1  19   5       50.14       42.36      1.87 o 
   2  19   5        2.55        2.67      1.97 o 
   3  19   5        0.76       -1.20      1.34 o 
   4  19   5        4.90        0.41      3.45 o 
   5  19   5        7.50        9.76      3.45 o 
   6  19   5        1.63       -0.81      1.99 o 
   7  19   5        5.41        3.69      4.28 o 
   8  19   5        2.11        6.50      6.50 o 
  -7  20   5       54.99       57.17      9.35 o 
  -6  20   5       21.38       25.21      3.12 o 
  -5  20   5       20.74       21.29      2.82 o 
  -4  20   5        0.70        1.24      1.92 o 
  -3  20   5      166.90      191.75      4.30 o 
  -2  20   5      294.42      300.24      6.09 o 
  -1  20   5       75.77       85.99      2.90 o 
   0  20   5      228.33      200.56      4.37 o 
   1  20   5       29.67       30.46      2.04 o 
   2  20   5       69.96       60.30      3.44 o 
   3  20   5       10.88        8.75      2.32 o 
   4  20   5       33.52       32.24      4.60 o 
   5  20   5       24.96       27.22      4.60 o 
   6  20   5        0.02       -0.88      6.10 o 
   7  20   5       38.85       37.74      4.47 o 
  -7  21   5        2.65        2.50      4.42 o 
  -6  21   5       24.67       28.63      3.30 o 
  -5  21   5       18.33       13.60      2.59 o 
  -4  21   5        5.12        6.64      2.44 o 
  -3  21   5      344.91      357.81      7.04 o 
  -2  21   5       25.54       24.21      2.38 o 
  -1  21   5      265.98      250.64      5.58 o 
   0  21   5      390.37      362.83      8.21 o 
   1  21   5       37.85       38.66      3.94 o 
   2  21   5        6.82        8.60      2.27 o 
   3  21   5       22.63       20.18      3.29 o 
   4  21   5       50.36       55.55      5.44 o 
   5  21   5        0.00       -2.44      3.45 o 
   6  21   5       14.16       12.60      4.60 o 
   7  21   5        6.91        8.82      7.72 o 
  -7  22   5        7.11        6.88      2.95 o 
  -6  22   5        0.25       -0.80      3.45 o 
  -5  22   5        1.37       -1.21      2.25 o 
  -4  22   5        7.82       11.68      3.33 o 
  -3  22   5      183.70      188.80      6.09 o 
  -2  22   5       26.64       20.72      2.35 o 
  -1  22   5        4.38        4.64      1.65 o 
   0  22   5       29.69       31.31      2.46 o 
   1  22   5        1.03        2.17      5.69 o 
   2  22   5       54.59       55.76     11.38 o 
   3  22   5        1.97        0.52      3.12 o 
   4  22   5        0.29       -4.07      4.07 o 
   5  22   5        0.09       -3.25      3.45 o 
   6  22   5       20.58       31.35      5.44 o 
   7  22   5       20.58       22.76      8.13 o 
  -6  23   5        0.69        0.49      3.37 o 
  -5  23   5        5.95        3.42      3.49 o 
  -4  23   5        0.03        0.12      2.37 o 
  -3  23   5       39.60       34.43      3.35 o 
  -2  23   5        0.84       -0.30      2.35 o 
  -1  23   5        0.30       -0.41      1.65 o 
   0  23   5        9.02        7.70      2.32 o 
   1  23   5        2.94       -4.07      4.07 o 
   2  23   5       20.09       17.89      5.69 o 
   3  23   5        0.54       -0.81      3.12 o 
   4  23   5        0.01        5.07      3.70 o 
   5  23   5        0.02       -2.44      3.45 o 
   6  23   5        9.38       13.82      7.32 o 
  -6  24   5        0.52       -1.73      2.53 o 
  -5  24   5        7.08        3.64      3.35 o 
  -4  24   5        0.83       -2.04      2.04 o 
  -3  24   5        0.11       -1.22      1.99 o 
  -2  24   5        2.39        5.25      2.09 o 
  -1  24   5       12.43        9.65      2.09 o 
   0  24   5      108.50      110.87      6.78 o 
   1  24   5        5.31        3.25      4.88 o 
   2  24   5       37.37       30.08      6.50 o 
   3  24   5       26.60       33.25      4.88 o 
   4  24   5        0.01        2.37      3.31 o 
   5  24   5        3.56        5.64      4.28 o 
   6  24   5       39.56       52.85      9.76 o 
  -5  25   5       13.99       18.54      3.12 o 
  -4  25   5        4.76        4.72      2.53 o 
  -3  25   5        4.12        5.04      2.53 o 
  -2  25   5        0.86        2.00      1.79 o 
  -1  25   5        1.77        3.62      1.70 o 
   0  25   5        0.02        0.00      3.64 o 
   1  25   5        9.38        6.50      5.69 o 
   2  25   5       11.84       27.64      6.50 o 
   3  25   5        0.18        0.00      5.69 o 
   4  25   5        1.14        4.50      3.70 o 
   5  25   5        4.25        6.94      4.28 o 
  -5  26   5       10.03       14.55      3.20 o 
  -4  26   5        2.87        0.81      2.59 o 
  -3  26   5        0.44        0.87      3.08 o 
  -2  26   5        1.69        0.11      1.95 o 
  -1  26   5        0.09       -0.37      2.47 o 
   0  26   5       16.64       22.15      3.45 o 
   1  26   5        0.85       -0.81      4.88 o 
   2  26   5       16.81       33.33      7.32 o 
   3  26   5        1.80       -4.88      4.88 o 
   4  26   5        1.36       -5.69      5.69 o 
   5  26   5        0.04        2.44      6.50 o 
  -4  27   5        4.85        4.61      3.05 o 
  -3  27   5        0.30        0.67      2.15 o 
  -2  27   5        0.16       -1.83      2.09 o 
  -1  27   5        9.90        9.84      3.10 o 
   0  27   5        2.78        5.84      2.82 o 
   1  27   5        1.09        5.69      5.69 o 
   2  27   5       55.64       71.54      9.76 o 
   3  27   5       16.35       19.51      7.32 o 
   4  27   5        0.07        4.07      6.50 o 
  -3  28   5       11.04        6.57      2.36 o 
  -2  28   5        0.00       -1.78      2.09 o 
  -1  28   5        4.08        3.12      3.23 o 
   0  28   5        0.97       -1.63      5.69 o 
   1  28   5        0.24        4.07      6.50 o 
   2  28   5        0.11       -2.44      6.50 o 
   3  28   5        1.16        7.32      7.32 o 
  -2  29   5        0.12        0.74      2.18 o 
  -1  29   5        9.78       16.94      3.35 o 
   0  29   5       12.18       15.45      7.32 o 
   1  29   5       14.22        8.94      7.32 o 
   2  29   5       48.31       84.55     11.38 o 
 -10   0   6       16.80       20.68      4.88 o 
  -9   0   6       10.11        9.01      6.10 o 
  -8   0   6      334.05      335.37     11.11 o 
  -7   0   6       39.57       36.30      3.90 o 
  -6   0   6     6360.86     6484.58    108.93 o 
  -5   0   6      597.21      645.91     14.91 o 
  -4   0   6     2105.91     1971.69     29.25 o 
  -3   0   6      320.06      339.69      5.44 o 
  -2   0   6       15.92       15.53      0.81 o 
  -1   0   6       75.01       56.04      1.43 o 
   0   0   6      383.00      391.86      6.03 o 
   1   0   6     8429.69     9145.52     96.14 o 
   2   0   6       11.38        5.93      1.59 o 
   3   0   6       36.97       48.75      3.63 o 
   4   0   6        0.67       -0.33      1.08 o 
   5   0   6        8.19        4.88      4.88 o 
   6   0   6      125.19      125.20     10.57 o 
   7   0   6        3.70        4.88      5.69 o 
   8   0   6        7.86       19.51      7.32 o 
   9   0   6      100.62      106.50     11.38 o 
  10   0   6        1.84        0.81      7.32 o 
 -10   1   6        1.02        1.44      2.47 o 
  -9   1   6        0.00       -2.21      2.21 o 
  -8   1   6        0.69       -0.56      1.97 o 
  -7   1   6        8.49       12.43      2.27 o 
  -6   1   6       45.58       57.15      5.70 o 
  -5   1   6      336.13      286.48      9.62 o 
  -4   1   6       95.09       84.93      3.51 o 
  -3   1   6       13.05       14.36      0.79 o 
  -2   1   6        4.41        3.16      0.44 o 
  -1   1   6      269.46      281.55      3.11 o 
   0   1   6      208.85      208.41      3.01 o 
   1   1   6     4264.12     4606.79     34.72 o 
   2   1   6     1531.65     1648.95     14.83 o 
   3   1   6      168.09      181.29      2.98 o 
   4   1   6       20.60       13.12      1.26 o 
   5   1   6       13.08        6.10      3.45 o 
   6   1   6       10.57        2.85      3.45 o 
   7   1   6        1.68        4.88      5.28 o 
   8   1   6       32.88       25.12      6.50 o 
   9   1   6        0.52        4.07      4.60 o 
  10   1   6        0.00        0.14      4.86 o 
 -10   2   6        0.12       -0.78      2.71 o 
  -9   2   6        2.62        4.84      2.34 o 
  -8   2   6        2.75        1.29      2.46 o 
  -7   2   6       85.90       84.52      3.85 o 
  -6   2   6     1397.06     1307.43     21.73 o 
  -5   2   6      228.57      224.41      6.21 o 
  -4   2   6      262.26      248.48      4.43 o 
  -3   2   6        8.18        7.74      1.05 o 
  -2   2   6       46.38       54.06      0.96 o 
  -1   2   6      113.02      133.69      1.64 o 
   0   2   6       67.01       79.94      1.38 o 
   1   2   6     3460.97     3869.81     31.04 o 
   2   2   6      321.33      401.90      4.39 o 
   3   2   6       27.85       44.99      1.83 o 
   4   2   6      119.45      150.41      3.39 o 
   5   2   6        2.09        2.71      1.92 o 
   6   2   6        0.32       -3.12      3.12 o 
   7   2   6        4.32        2.85      4.02 o 
   8   2   6       77.74       73.32      6.90 o 
   9   2   6        0.70        1.63      4.60 o 
  10   2   6        2.65       -0.67      4.86 o 
 -10   3   6        0.04        0.67      2.52 o 
  -9   3   6        4.25        3.80      2.39 o 
  -8   3   6       42.00       39.97      3.10 o 
  -7   3   6      202.27      193.67      6.68 o 
  -6   3   6      572.09      528.30     11.20 o 
  -5   3   6      114.99      128.63      4.90 o 
  -4   3   6      311.18      331.06      4.64 o 
  -3   3   6       27.62       20.85      1.43 o 
  -2   3   6      344.51      338.51      2.98 o 
  -1   3   6       65.60       62.75      1.14 o 
   0   3   6     1004.64     1151.71      8.64 o 
   1   3   6      588.66      621.52      7.96 o 
   2   3   6        8.25        5.98      0.73 o 
   3   3   6        0.35        3.09      1.05 o 
   4   3   6      590.88      609.29      8.43 o 
   5   3   6        0.90        9.74      6.32 o 
   6   3   6      325.76      300.00     15.45 o 
   7   3   6       48.66       54.52      5.75 o 
   8   3   6       27.39       22.85      5.17 o 
   9   3   6        0.35        2.85      4.60 o 
  10   3   6        0.43       -0.81      4.86 o 
 -10   4   6        6.16        4.78      2.44 o 
  -9   4   6       20.99       26.64      3.01 o 
  -8   4   6       20.72       27.02      3.35 o 
  -7   4   6        4.53        2.34      2.63 o 
  -6   4   6      825.61      829.00     21.21 o 
  -5   4   6      102.01      109.87      4.42 o 
  -4   4   6       82.92       64.69      2.17 o 
  -3   4   6       36.35       43.68      1.74 o 
  -2   4   6      528.72      476.99      4.36 o 
  -1   4   6        0.18        2.85      0.54 o 
   0   4   6      267.22      296.01      2.90 o 
   1   4   6      704.63      806.01      6.77 o 
   2   4   6        9.21        9.88      0.83 o 
   3   4   6       58.76       72.88      2.40 o 
   4   4   6        1.26        3.07      1.45 o 
   5   4   6       15.32       14.86      2.63 o 
   6   4   6      201.81      203.84      9.20 o 
   7   4   6      210.29      205.59     10.57 o 
   8   4   6       95.31       92.32      7.47 o 
   9   4   6       38.73       41.35      6.02 o 
  10   4   6        5.11        6.91      5.17 o 
 -10   5   6       15.12       12.40      3.12 o 
  -9   5   6        0.00        2.81      4.07 o 
  -8   5   6       10.34        6.35      2.63 o 
  -7   5   6      199.89      200.52     12.00 o 
  -6   5   6      197.56      182.73      6.21 o 
  -5   5   6       34.21       43.42      6.10 o 
  -4   5   6        0.11       -1.17      1.17 o 
  -3   5   6      151.49      160.23      3.46 o 
  -2   5   6      213.40      250.71      2.74 o 
  -1   5   6      147.12      148.36      1.89 o 
   0   5   6       85.29       96.59      1.53 o 
   1   5   6      376.30      394.87      3.49 o 
   2   5   6      268.73      289.66      3.67 o 
   3   5   6      115.32      142.31      3.85 o 
   4   5   6      310.00      323.88      5.58 o 
   5   5   6      690.49      632.24     17.37 o 
   6   5   6      304.92      321.56      8.49 o 
   7   5   6        2.61        4.47      4.02 o 
   8   5   6       38.49       32.93      5.75 o 
   9   5   6       17.54       23.30      5.44 o 
  10   5   6        4.85        9.76      5.75 o 
 -10   6   6       10.54        8.20      3.05 o 
  -9   6   6        0.00       -1.11      2.82 o 
  -8   6   6        1.07       -1.30      2.71 o 
  -7   6   6       16.45       13.66      3.31 o 
  -6   6   6      112.22      105.17      6.91 o 
  -5   6   6        0.16       -1.95      1.95 o 
  -4   6   6       35.09       36.04      1.74 o 
  -3   6   6       85.98       72.60      2.52 o 
  -2   6   6      673.40      678.62      6.32 o 
  -1   6   6       94.86       93.52      1.50 o 
   0   6   6      666.85      771.17      7.70 o 
   1   6   6      247.20      269.51      2.96 o 
   2   6   6       21.31       19.65      0.86 o 
   3   6   6      205.39      202.34      4.15 o 
   4   6   6      111.90      110.78      4.58 o 
   5   6   6     2041.82     2004.68     39.09 o 
   6   6   6      317.80      322.18      8.61 o 
   7   6   6       52.40       51.54      6.02 o 
   8   6   6       59.39       53.19      6.02 o 
   9   6   6        0.18        5.69      4.60 o 
  10   6   6       22.68       28.42      6.59 o 
 -10   7   6       34.95       32.32      9.35 o 
  -9   7   6        0.86       -1.18      2.85 o 
  -8   7   6        6.08        3.41      2.71 o 
  -7   7   6       11.15       10.57      3.12 o 
  -6   7   6        0.01       -3.56      6.10 o 
  -5   7   6       75.31       80.50      8.13 o 
  -4   7   6      377.61      384.00      6.44 o 
  -3   7   6      383.02      380.44      6.20 o 
  -2   7   6       56.14       57.60      1.38 o 
  -1   7   6      310.65      383.97      3.61 o 
   0   7   6      172.13      150.15      1.98 o 
   1   7   6       74.40       78.04      1.41 o 
   2   7   6       32.33       40.11      1.06 o 
   3   7   6       24.61       23.84      1.69 o 
   4   7   6       57.91       61.10      3.29 o 
   5   7   6      316.51      319.02      6.35 o 
   6   7   6       53.10       40.67      5.17 o 
   7   7   6       78.07       68.43      6.32 o 
   8   7   6      119.13      120.21      7.99 o 
   9   7   6        0.31        5.18      4.49 o 
  10   7   6        0.13        4.07      5.17 o 
 -10   8   6       21.11       13.33      4.06 o 
  -9   8   6        0.00       -0.65      2.71 o 
  -8   8   6        5.49       10.50      3.31 o 
  -7   8   6        4.22        1.79      3.25 o 
  -6   8   6       57.12       59.96      7.72 o 
  -5   8   6       71.35       62.08      6.10 o 
  -4   8   6      223.90      226.06      4.53 o 
  -3   8   6       88.84      100.75      3.04 o 
  -2   8   6      800.71      865.69      8.41 o 
  -1   8   6      294.05      359.24      3.50 o 
   0   8   6       27.22       41.56      1.10 o 
   1   8   6       17.90       21.74      0.88 o 
   2   8   6       26.76       27.91      0.98 o 
   3   8   6      197.49      175.90      2.82 o 
   4   8   6      202.17      219.40      4.80 o 
   5   8   6        1.67       -1.45      1.45 o 
   6   8   6      516.83      496.03     17.03 o 
   7   8   6       28.04       26.15      4.88 o 
   8   8   6        0.29       -1.44      3.70 o 
   9   8   6        0.25       -1.47      8.54 o 
  10   8   6        0.06        6.10      5.17 o 
 -10   9   6       19.08       10.73      4.06 o 
  -9   9   6       27.48       24.09      4.49 o 
  -8   9   6        0.52        2.64      3.31 o 
  -7   9   6      199.45      210.24     13.82 o 
  -6   9   6       10.51        5.87      2.54 o 
  -5   9   6       27.47       18.87      3.12 o 
  -4   9   6      517.52      537.87      9.80 o 
  -3   9   6      608.06      637.04      9.43 o 
  -2   9   6      405.30      426.20      4.78 o 
  -1   9   6      300.84      284.39      3.24 o 
   0   9   6        0.25       -0.15      0.59 o 
   1   9   6      103.34       88.45      1.52 o 
   2   9   6       98.84       88.39      1.55 o 
   3   9   6     1008.31      981.77     10.50 o 
   4   9   6     1814.56     1761.14     21.42 o 
   5   9   6      315.32      313.81      6.40 o 
   6   9   6       71.84       79.26      4.78 o 
   7   9   6        0.56        0.93      2.74 o 
   8   9   6        0.84        0.81      4.28 o 
   9   9   6       44.47       39.02      8.94 o 
  -9  10   6        1.24        5.44      3.45 o 
  -8  10   6        0.15        3.73      4.47 o 
  -7  10   6       50.44       46.08      8.54 o 
  -6  10   6       71.04       74.48      5.08 o 
  -5  10   6        1.25       -0.92      1.94 o 
  -4  10   6       77.63       69.48      3.01 o 
  -3  10   6      278.46      289.34      5.45 o 
  -2  10   6      423.67      403.50      4.75 o 
  -1  10   6      307.17      283.31      3.26 o 
   0  10   6      621.77      652.81      6.33 o 
   1  10   6       77.37       75.50      1.59 o 
   2  10   6        1.71        2.44      0.64 o 
   3  10   6       11.01       10.61      1.59 o 
   4  10   6      523.50      477.41     13.01 o 
   5  10   6      220.43      216.97      5.31 o 
   6  10   6       47.04       42.93      4.56 o 
   7  10   6       32.40       40.71      6.53 o 
   8  10   6        4.19        5.28      4.02 o 
   9  10   6        2.44        6.85      5.44 o 
  -9  11   6       27.12       15.61      4.06 o 
  -8  11   6       52.09       46.76      5.08 o 
  -7  11   6       46.27       48.24      6.10 o 
  -6  11   6       15.08       12.68      3.45 o 
  -5  11   6       88.81       73.42      3.20 o 
  -4  11   6       85.39       88.72      3.52 o 
  -3  11   6      551.46      535.00      7.30 o 
  -2  11   6      174.37      202.17      3.29 o 
  -1  11   6      334.18      381.41      4.06 o 
   0  11   6      120.98      119.77      1.98 o 
   1  11   6        3.37        1.51      0.70 o 
   2  11   6        7.22        8.88      1.07 o 
   3  11   6        0.27       -0.39      1.18 o 
   4  11   6       21.21       16.26      3.70 o 
   5  11   6       17.32       13.37      1.99 o 
   6  11   6       26.40       30.86      3.44 o 
   7  11   6        0.04        2.17      2.74 o 
   8  11   6        1.54        1.84      4.28 o 
   9  11   6        2.68        5.45      4.86 o 
  -9  12   6       21.39       18.21      8.13 o 
  -8  12   6        9.12        7.55      3.90 o 
  -7  12   6        9.29       11.05      3.31 o 
  -6  12   6       84.09       87.37      6.91 o 
  -5  12   6       30.74       27.73      2.44 o 
  -4  12   6      197.40      182.63      5.02 o 
  -3  12   6      120.55      123.81      2.50 o 
  -2  12   6      104.69      119.62      2.73 o 
  -1  12   6        0.66       -0.29      0.77 o 
   0  12   6       76.47       66.57      1.54 o 
   1  12   6        3.64        3.92      0.76 o 
   2  12   6        9.10        8.98      1.16 o 
   3  12   6     1404.64     1404.00     17.48 o 
   4  12   6      172.20      170.56      7.62 o 
   5  12   6       76.82       73.09      5.44 o 
   6  12   6       89.61       86.18      6.25 o 
   7  12   6        6.73        6.16      3.10 o 
   8  12   6        0.01        2.03      4.60 o 
   9  12   6        0.14       -1.22      4.60 o 
  -9  13   6       19.88       16.79      4.66 o 
  -8  13   6        3.18        2.03      3.31 o 
  -7  13   6        3.46        2.59      3.12 o 
  -6  13   6       17.45       12.20      3.45 o 
  -5  13   6        7.57        8.06      1.86 o 
  -4  13   6        1.87        0.47      1.37 o 
  -3  13   6       28.81       32.03      1.73 o 
  -2  13   6      170.66      178.63      3.48 o 
  -1  13   6       27.76       31.89      1.45 o 
   0  13   6        5.04        5.61      0.81 o 
   1  13   6       43.49       28.35      1.13 o 
   2  13   6        6.51        3.94      1.16 o 
   3  13   6      993.88      935.06     12.52 o 
   4  13   6     1287.74     1193.45     24.96 o 
   5  13   6       41.21       53.09      7.32 o 
   6  13   6       41.28       36.49      7.32 o 
   7  13   6        0.24        0.77      2.86 o 
   8  13   6        7.23       10.53      3.42 o 
   9  13   6       10.25        6.91      5.17 o 
  -9  14   6       11.65        3.46      8.94 o 
  -8  14   6        9.39        9.82      3.70 o 
  -7  14   6        5.86        5.00      3.70 o 
  -6  14   6      112.12       91.93     11.38 o 
  -5  14   6        0.05       -1.42      1.42 o 
  -4  14   6       40.77       34.86      2.44 o 
  -3  14   6        0.10       -0.90      0.91 o 
  -2  14   6       84.25       88.94      2.38 o 
  -1  14   6      167.40      176.50      3.09 o 
   0  14   6      136.71      127.81      2.21 o 
   1  14   6       26.63       21.69      1.18 o 
   2  14   6      109.30      104.80      5.78 o 
   3  14   6      414.30      419.47      7.01 o 
   4  14   6      685.17      680.11     16.64 o 
   5  14   6       36.30       42.54      5.28 o 
   6  14   6      132.70      125.94      6.53 o 
   7  14   6        8.38        7.67      3.90 o 
   8  14   6        2.52       -1.70      5.19 o 
   9  14   6        3.15       -3.43      5.28 o 
  -9  15   6        0.06       -1.97      3.90 o 
  -8  15   6       26.48       26.21      5.08 o 
  -7  15   6        0.95        0.34      3.31 o 
  -6  15   6        0.95        2.14      3.12 o 
  -5  15   6        0.00       -0.89      1.86 o 
  -4  15   6       41.65       42.58      2.95 o 
  -3  15   6       56.23       53.32      2.18 o 
  -2  15   6       25.68       21.28      1.46 o 
  -1  15   6      133.12      134.95      2.88 o 
   0  15   6      138.86      139.50      2.53 o 
   1  15   6      243.61      223.94      3.30 o 
   2  15   6      391.40      388.71      6.90 o 
   3  15   6       97.04       94.02      3.30 o 
   4  15   6      521.39      480.43     13.50 o 
   5  15   6       12.93       14.49      3.70 o 
   6  15   6        0.61       -1.83      3.50 o 
   7  15   6        2.71       -0.94      3.70 o 
   8  15   6       13.37       16.77      4.17 o 
  -8  16   6      139.23      127.51      7.99 o 
  -7  16   6       54.28       50.78      5.66 o 
  -6  16   6       14.71       15.54      2.44 o 
  -5  16   6       18.33       16.10      2.53 o 
  -4  16   6       47.37       50.35      3.22 o 
  -3  16   6      120.59      111.33      2.61 o 
  -2  16   6      114.51      109.01      2.58 o 
  -1  16   6       77.46       68.91      2.22 o 
   0  16   6      207.21      191.31      3.19 o 
   1  16   6        3.31        2.25      1.03 o 
   2  16   6       24.77       20.62      2.06 o 
   3  16   6      283.77      252.01      5.20 o 
   4  16   6       13.31        9.76      3.45 o 
   5  16   6       29.97       37.62      8.13 o 
   6  16   6       68.79       73.29      6.02 o 
   7  16   6       26.03       23.70      4.86 o 
   8  16   6        8.06        9.58      3.83 o 
  -8  17   6       68.49       69.28      6.59 o 
  -7  17   6        0.26        0.69      3.70 o 
  -6  17   6        0.36        1.26      2.20 o 
  -5  17   6        1.21       -1.39      1.92 o 
  -4  17   6       89.89      102.60      4.42 o 
  -3  17   6      164.44      160.48      3.34 o 
  -2  17   6       44.47       47.76      2.46 o 
  -1  17   6       31.53       25.20      1.53 o 
   0  17   6        0.32       -0.94      0.94 o 
   1  17   6       41.12       45.58      1.88 o 
   2  17   6        7.52        5.90      1.77 o 
   3  17   6       69.08       60.98      2.81 o 
   4  17   6        3.45        1.92      3.12 o 
   5  17   6        0.29       -2.87      2.87 o 
   6  17   6        0.01        1.69      3.70 o 
   7  17   6        0.18       -3.45      3.45 o 
   8  17   6        0.29       -1.79      4.06 o 
  -8  18   6       53.61       55.36      7.72 o 
  -7  18   6       21.55        9.76      4.02 o 
  -6  18   6       46.23       49.64      3.63 o 
  -5  18   6        6.13       10.10      2.37 o 
  -4  18   6       49.66       51.59      3.44 o 
  -3  18   6        8.11        7.87      1.51 o 
  -2  18   6      107.96       91.14      3.07 o 
  -1  18   6       21.21       16.19      1.47 o 
   0  18   6       10.99        8.37      1.27 o 
   1  18   6        1.05        0.32      1.12 o 
   2  18   6        8.10        2.34      1.97 o 
   3  18   6        2.04        0.82      1.53 o 
   4  18   6        0.69       -1.40      3.12 o 
   5  18   6        0.05       -1.11      3.25 o 
   6  18   6        2.25        3.69      3.70 o 
   7  18   6        2.53        2.33      4.47 o 
   8  18   6        0.98       -1.84      4.28 o 
  -8  19   6       35.27       40.02     11.79 o 
  -7  19   6       32.93       31.81      5.44 o 
  -6  19   6        0.07       -3.06      3.06 o 
  -5  19   6       14.20       11.76      2.53 o 
  -4  19   6       13.81       14.91      2.53 o 
  -3  19   6       12.30       11.17      1.65 o 
  -2  19   6        0.10       -1.43      1.43 o 
  -1  19   6        2.59       -0.26      1.36 o 
   0  19   6       82.69       81.31      2.78 o 
   1  19   6       27.18       19.18      2.15 o 
   2  19   6      258.68      241.43      6.39 o 
   3  19   6       44.91       32.81      3.13 o 
   4  19   6        5.41       -1.63      4.47 o 
   5  19   6       11.53       17.65      6.10 o 
   6  19   6        2.62        2.09      3.90 o 
   7  19   6        1.34       -0.05      5.28 o 
  -7  20   6        4.40        2.44      4.02 o 
  -6  20   6       24.72       25.70      3.72 o 
  -5  20   6       30.02       35.90      3.12 o 
  -4  20   6        4.57        2.24      1.99 o 
  -3  20   6       55.92       50.84      2.81 o 
  -2  20   6       56.39       53.29      2.51 o 
  -1  20   6      322.66      310.33      5.87 o 
   0  20   6        5.28        4.08      1.65 o 
   1  20   6      266.58      264.19      8.04 o 
   2  20   6       36.41       33.55      2.88 o 
   3  20   6        7.81        4.88      2.82 o 
   4  20   6       26.15       30.89      4.60 o 
   5  20   6        6.09        6.91      4.02 o 
   6  20   6        1.46        7.32      4.60 o 
   7  20   6       11.31        7.80      4.86 o 
  -7  21   6       16.23       21.01      3.44 o 
  -6  21   6        5.83        5.26      2.53 o 
  -5  21   6       25.26       28.80      4.30 o 
  -4  21   6       17.62       21.32      3.05 o 
  -3  21   6        0.43       -1.39      2.44 o 
  -2  21   6       82.12       77.27      3.77 o 
  -1  21   6        8.78        5.55      1.85 o 
   0  21   6       50.83       59.61      3.17 o 
   1  21   6       71.47       76.35      5.28 o 
   2  21   6       82.57      100.62      6.59 o 
   3  21   6       35.32       40.77      4.86 o 
   4  21   6        1.39       -1.22      3.45 o 
   5  21   6        5.31        6.07      6.50 o 
   6  21   6       23.99       31.70      5.44 o 
   7  21   6       22.55       21.95      5.75 o 
  -6  22   6       63.91       75.50      7.69 o 
  -5  22   6       15.27       13.58      2.95 o 
  -4  22   6      100.64      124.16      5.61 o 
  -3  22   6        6.18        4.84      2.88 o 
  -2  22   6       16.88       14.58      2.09 o 
  -1  22   6       14.24       22.04      2.27 o 
   0  22   6       48.06       41.43      2.52 o 
   1  22   6        0.18        2.44      4.88 o 
   2  22   6       10.24       11.44      3.70 o 
   3  22   6        0.93        3.66      3.45 o 
   4  22   6        1.79       -3.12      3.12 o 
   5  22   6       10.14       16.26      4.60 o 
   6  22   6        8.71        1.63      4.60 o 
  -6  23   6        0.67       -3.54      3.54 o 
  -5  23   6        0.08       -0.11      2.53 o 
  -4  23   6        9.12        6.98      2.86 o 
  -3  23   6        4.08        3.20      2.15 o 
  -2  23   6        3.44        0.49      1.91 o 
  -1  23   6       43.44       34.78      2.88 o 
   0  23   6       57.98       70.33      3.61 o 
   1  23   6      120.25       92.68      8.94 o 
   2  23   6       27.07       31.71      6.10 o 
   3  23   6       39.45       52.49      5.17 o 
   4  23   6        3.17        3.66      4.02 o 
   5  23   6        9.24       13.41      5.28 o 
   6  23   6       23.52       15.04      5.17 o 
  -5  24   6        7.78        3.39      4.38 o 
  -4  24   6        4.27        5.89      4.17 o 
  -3  24   6       10.26       12.23      2.18 o 
  -2  24   6       31.86       34.43      3.17 o 
  -1  24   6        2.37        0.60      1.68 o 
   0  24   6        0.20        0.49      2.71 o 
   1  24   6       10.89       22.76      6.50 o 
   2  24   6       49.95       47.97      8.13 o 
   3  24   6        2.44        5.13      3.70 o 
   4  24   6        0.06        2.67      3.90 o 
   5  24   6        2.17        0.70      4.28 o 
  -5  25   6        0.51       -1.14      2.53 o 
  -4  25   6        1.38        0.54      2.53 o 
  -3  25   6        0.75        1.32      2.15 o 
  -2  25   6        1.04        0.83      2.04 o 
  -1  25   6       22.65       26.12      2.85 o 
   0  25   6        3.02        6.50      4.47 o 
   1  25   6        6.07        4.07      5.69 o 
   2  25   6        4.24        6.50      5.69 o 
   3  25   6       18.59       22.89      4.86 o 
   4  25   6        0.55        3.25      4.88 o 
   5  25   6        3.72        5.28      4.60 o 
  -4  26   6        0.05       -2.01      2.44 o 
  -3  26   6        4.52        3.56      2.67 o 
  -2  26   6       11.84       17.61      2.63 o 
  -1  26   6       20.70       30.74      2.98 o 
   0  26   6        0.74       -0.96      2.82 o 
   1  26   6        0.29       -4.88      5.69 o 
   2  26   6       16.27       17.07      6.50 o 
   3  26   6       14.79        4.88      5.69 o 
   4  26   6        0.71        3.66      4.02 o 
  -3  27   6        2.02        3.01      2.34 o 
  -2  27   6        4.11        4.74      2.58 o 
  -1  27   6        5.13        5.30      2.37 o 
   0  27   6        0.04        0.00      4.88 o 
   1  27   6        4.88       13.82      6.50 o 
   2  27   6        2.18        8.13      6.50 o 
   3  27   6        0.01       -3.25      5.69 o 
  -2  28   6        2.17        3.17      2.25 o 
  -1  28   6        7.89       11.73      3.90 o 
   0  28   6        8.41       15.45      7.32 o 
   1  28   6        7.61        9.76      7.32 o 
   2  28   6        3.94        5.69      6.50 o 
   0  29   6        0.48        7.32      6.50 o 
 -10   1   7        5.20        7.14      2.76 o 
  -9   1   7        2.01       -2.34      2.34 o 
  -8   1   7      131.46      120.58      4.83 o 
  -7   1   7      120.77      139.95      5.02 o 
  -6   1   7     1064.72     1092.69     16.34 o 
  -5   1   7        8.87       10.66      1.91 o 
  -4   1   7        9.83        9.18      0.99 o 
  -3   1   7        1.24        1.90      0.72 o 
  -2   1   7      267.12      251.40      2.56 o 
  -1   1   7       17.19       19.79      0.79 o 
   0   1   7      153.05      158.74      2.55 o 
   1   1   7      220.62      258.77      2.90 o 
   2   1   7      167.04      171.79      2.04 o 
   3   1   7       74.67       77.87      1.92 o 
   4   1   7       80.95       82.27      3.23 o 
   5   1   7       33.96       20.37      4.88 o 
   6   1   7       35.54       26.93      4.60 o 
   7   1   7        0.30        2.85      4.02 o 
   8   1   7        5.30        5.28      4.60 o 
   9   1   7        0.01        2.03      4.60 o 
  10   1   7        0.93        9.35      5.75 o 
 -10   2   7       14.29       14.32      3.01 o 
  -9   2   7        8.29        4.82      2.62 o 
  -8   2   7        1.29       -0.60      2.27 o 
  -7   2   7        0.21        0.35      1.97 o 
  -6   2   7        5.38       -0.67      3.17 o 
  -5   2   7      154.08      153.62      4.69 o 
  -4   2   7       12.76       10.83      1.08 o 
  -3   2   7       17.30       22.65      1.16 o 
  -2   2   7        0.13       -0.08      0.52 o 
  -1   2   7       15.07       26.66      0.83 o 
   0   2   7      310.52      341.70      3.94 o 
   1   2   7      460.11      498.11      4.95 o 
   2   2   7       16.65       11.55      0.48 o 
   3   2   7      150.18      134.20      3.57 o 
   4   2   7       44.26       44.81      2.27 o 
   5   2   7      133.53      117.68      7.17 o 
   6   2   7       77.44       72.34      6.02 o 
   7   2   7       87.97       73.96      6.32 o 
   8   2   7       15.22       13.63      4.86 o 
   9   2   7        0.23        4.07      6.50 o 
  10   2   7        0.95        3.89      5.44 o 
 -10   3   7        4.79        2.25      2.52 o 
  -9   3   7        5.12        2.16      2.39 o 
  -8   3   7       15.67        9.61      2.47 o 
  -7   3   7       11.28       11.08      2.34 o 
  -6   3   7       12.05       13.97      2.27 o 
  -5   3   7        7.55        6.31      2.25 o 
  -4   3   7      246.03      242.67      4.26 o 
  -3   3   7      109.76       93.37      2.14 o 
  -2   3   7        0.37        0.84      0.51 o 
  -1   3   7        9.36       12.88      0.67 o 
   0   3   7     1327.48     1531.73     11.35 o 
   1   3   7      623.74      729.49      6.44 o 
   2   3   7       89.60       91.52      1.40 o 
   3   3   7      123.11       99.64      2.99 o 
   4   3   7       16.63       22.42      1.67 o 
   5   3   7      302.46      271.43     10.05 o 
   6   3   7        2.14        3.25      5.69 o 
   7   3   7       68.50       69.93      6.32 o 
   8   3   7       23.05       18.29      5.17 o 
   9   3   7       10.67       14.68      6.10 o 
  10   3   7        1.08        1.99      5.08 o 
 -10   4   7        6.76        7.83      3.05 o 
  -9   4   7        2.37        1.65      2.39 o 
  -8   4   7        0.90       -2.04      2.04 o 
  -7   4   7      193.24      200.81      6.81 o 
  -6   4   7        0.20       -1.51      4.05 o 
  -5   4   7       54.88       45.32      6.27 o 
  -4   4   7        0.34       -1.29      1.29 o 
  -3   4   7      437.26      451.11      6.19 o 
  -2   4   7        4.09        5.17      0.64 o 
  -1   4   7      182.21      240.00      2.60 o 
   0   4   7      213.40      214.20      2.41 o 
   1   4   7       24.48       35.79      1.40 o 
   2   4   7        0.04       -0.47      0.47 o 
   3   4   7       40.93       30.98      1.19 o 
   4   4   7       90.92       88.31      2.97 o 
   5   4   7      491.15      524.78     12.70 o 
   6   4   7      448.60      434.15     18.70 o 
   7   4   7        9.37        9.92      4.28 o 
   8   4   7       34.31       29.04      5.28 o 
   9   4   7        0.12        5.79      5.69 o 
  10   4   7        5.78        8.54      5.75 o 
 -10   5   7        8.43        7.52      3.12 o 
  -9   5   7        4.20       -0.31      3.52 o 
  -8   5   7        0.50       -1.26      3.12 o 
  -7   5   7        1.76       -2.54      2.54 o 
  -6   5   7        0.97       -0.54      5.28 o 
  -5   5   7      148.15      153.68      6.59 o 
  -4   5   7       13.74       10.14      1.26 o 
  -3   5   7        0.27        0.78      0.92 o 
  -2   5   7       26.77       26.47      0.90 o 
  -1   5   7        0.01        0.11      0.57 o 
   0   5   7      374.78      379.70      3.60 o 
   1   5   7       10.99       13.82      0.67 o 
   2   5   7       24.57       20.98      0.78 o 
   3   5   7      458.77      455.07      4.96 o 
   4   5   7      342.91      339.87      5.90 o 
   5   5   7      488.72      450.15     10.04 o 
   6   5   7       26.23       20.01      6.50 o 
   7   5   7       15.35       13.22      4.28 o 
   8   5   7        0.34       -2.85      4.02 o 
   9   5   7        0.30        5.28      4.60 o 
 -10   6   7        3.76        6.58      3.05 o 
  -9   6   7        1.52       -0.20      3.66 o 
  -8   6   7        0.63       -2.44      2.71 o 
  -7   6   7        0.72       -1.14      2.71 o 
  -6   6   7        0.06       -2.54      2.54 o 
  -5   6   7        1.50        1.81      5.69 o 
  -4   6   7       19.10       16.59      1.76 o 
  -3   6   7       55.87       75.27      2.20 o 
  -2   6   7       32.79       31.83      0.98 o 
  -1   6   7       61.00       68.45      1.44 o 
   0   6   7       28.75       29.34      1.03 o 
   1   6   7        0.27       -0.43      0.43 o 
   2   6   7      142.74      127.94      1.88 o 
   3   6   7      299.94      287.02      3.84 o 
   4   6   7      366.36      358.14      6.22 o 
   5   6   7      590.57      597.96     12.19 o 
   6   6   7      131.61      141.55      9.76 o 
   7   6   7       42.61       40.28      5.75 o 
   8   6   7        0.50       -1.73      7.72 o 
   9   6   7        5.47       13.65      5.44 o 
 -10   7   7        0.75        0.16      2.71 o 
  -9   7   7        0.04       -1.18      4.88 o 
  -8   7   7       17.66       22.33      3.90 o 
  -7   7   7        4.63        8.67      3.31 o 
  -6   7   7       42.60       36.59      3.90 o 
  -5   7   7       62.50       59.46      4.28 o 
  -4   7   7       11.63        7.78      1.37 o 
  -3   7   7       17.46       16.13      1.35 o 
  -2   7   7      520.96      516.03      4.90 o 
  -1   7   7        0.44       -0.70      0.70 o 
   0   7   7        4.28        1.18      0.67 o 
   1   7   7       82.44       87.80      1.48 o 
   2   7   7       55.89       52.22      1.20 o 
   3   7   7        0.00       -0.76      0.76 o 
   4   7   7       85.96       76.43      5.75 o 
   5   7   7      667.56      657.87     19.11 o 
   6   7   7      175.33      152.33      8.32 o 
   7   7   7       57.48       53.65      6.50 o 
   8   7   7       15.01       21.04      5.44 o 
   9   7   7       14.25       15.88      5.44 o 
  -9   8   7        0.01        5.83      3.31 o 
  -8   8   7        8.16        7.93      3.31 o 
  -7   8   7        1.28        1.33      3.12 o 
  -6   8   7        0.05       -0.99      2.54 o 
  -5   8   7      301.94      276.57      8.21 o 
  -4   8   7       16.25       13.41      1.76 o 
  -3   8   7       87.50       85.51      2.88 o 
  -2   8   7      843.28      888.04      8.25 o 
  -1   8   7       18.63       18.83      0.95 o 
   0   8   7      272.18      297.31      3.29 o 
   1   8   7      193.62      194.72      2.54 o 
   2   8   7       76.93       79.77      1.55 o 
   3   8   7       33.96       28.88      1.17 o 
   4   8   7      622.25      615.62     12.28 o 
   5   8   7       82.51       84.54      4.78 o 
   6   8   7      206.78      186.56     21.95 o 
   7   8   7        5.61        4.72      4.28 o 
   8   8   7       18.48        6.89      4.86 o 
   9   8   7        4.25       10.74      5.44 o 
  -9   9   7       14.60       11.15      3.90 o 
  -8   9   7       13.75       15.10      3.90 o 
  -7   9   7        0.20       -1.92      3.12 o 
  -6   9   7        0.76       -2.54      2.54 o 
  -5   9   7        7.36        8.40      1.92 o 
  -4   9   7        7.17        2.70      1.37 o 
  -3   9   7       11.50        9.32      1.49 o 
  -2   9   7      605.40      614.20      6.54 o 
  -1   9   7      571.38      599.05      5.71 o 
   0   9   7       73.81       97.55      1.96 o 
   1   9   7      182.85      163.79      2.33 o 
   2   9   7      197.55      193.60      2.73 o 
   3   9   7       10.43        8.16      1.41 o 
   4   9   7       55.32       43.48      3.73 o 
   5   9   7      116.68      114.61      5.26 o 
   6   9   7        5.50        1.17      2.98 o 
   7   9   7      115.14      100.07      7.75 o 
   8   9   7        0.34       -1.79      4.28 o 
   9   9   7        0.02       -2.20      4.86 o 
  -9  10   7       38.27       29.99      5.08 o 
  -8  10   7        0.01        2.17      3.31 o 
  -7  10   7       49.62       45.70      5.08 o 
  -6  10   7        0.65       -0.90      4.47 o 
  -5  10   7      223.87      222.59      5.70 o 
  -4  10   7        3.26        3.98      1.76 o 
  -3  10   7        0.80       -0.46      0.98 o 
  -2  10   7       51.60       55.68      1.83 o 
  -1  10   7        3.50       10.93      0.97 o 
   0  10   7       80.96       80.83      1.68 o 
   1  10   7        9.48        5.74      0.73 o 
   2  10   7      383.10      394.13      4.53 o 
   3  10   7       98.62       98.10      2.86 o 
   4  10   7       33.56       31.13      4.35 o 
   5  10   7       77.95       86.29      5.39 o 
   6  10   7      134.69      113.93      5.78 o 
   7  10   7        3.61        6.50      4.28 o 
   8  10   7       21.46       32.02     14.63 o 
   9  10   7       18.25       13.66      9.76 o 
  -9  11   7       18.81       21.14      4.66 o 
  -8  11   7       22.52       25.58      4.28 o 
  -7  11   7       15.68       14.98      3.90 o 
  -6  11   7        2.31       -1.30      2.71 o 
  -5  11   7       26.41       22.91      2.44 o 
  -4  11   7        0.43       -1.33      1.33 o 
  -3  11   7       33.46       28.84      1.60 o 
  -2  11   7      104.71      125.68      2.62 o 
  -1  11   7        6.35        8.46      0.94 o 
   0  11   7        0.00        0.30      0.71 o 
   1  11   7       59.69       69.09      1.58 o 
   2  11   7      172.95      174.21      3.17 o 
   3  11   7        2.90        3.03      1.48 o 
   4  11   7        3.30       -2.77      2.95 o 
   5  11   7       22.27       19.65      3.35 o 
   6  11   7       13.78       13.78      3.22 o 
   7  11   7        1.45        6.40      4.28 o 
   8  11   7       24.45       22.93      5.17 o 
   9  11   7       37.16       27.87      6.32 o 
  -9  12   7       75.95       79.03      8.94 o 
  -8  12   7       17.12       13.59      3.90 o 
  -7  12   7       38.57       35.39      6.50 o 
  -6  12   7        2.89       -0.81      2.87 o 
  -5  12   7       71.98       66.18      3.44 o 
  -4  12   7       67.42       64.43      3.44 o 
  -3  12   7       31.98       30.32      1.60 o 
  -2  12   7       42.86       48.64      1.80 o 
  -1  12   7        4.09        5.33      1.01 o 
   0  12   7       35.79       38.62      1.33 o 
   1  12   7        0.42        0.20      0.78 o 
   2  12   7     1724.09     1642.38     16.59 o 
   3  12   7      182.69      179.97      5.29 o 
   4  12   7        1.42        0.00      2.37 o 
   5  12   7        5.49        0.81      4.22 o 
   6  12   7       11.56       12.50      3.35 o 
   7  12   7        0.13        1.29      2.86 o 
   8  12   7        0.78        3.66      6.10 o 
   9  12   7        4.52        8.60      5.44 o 
  -9  13   7        4.23        9.86      4.49 o 
  -8  13   7        9.85       10.32      3.70 o 
  -7  13   7        3.31        2.44      5.69 o 
  -6  13   7       11.29        1.63      3.12 o 
  -5  13   7       15.79       16.05      2.25 o 
  -4  13   7       10.49        6.86      1.86 o 
  -3  13   7       17.50       17.31      1.32 o 
  -2  13   7        5.79        5.58      1.14 o 
  -1  13   7      270.59      263.82      3.94 o 
   0  13   7        1.27        0.04      0.81 o 
   1  13   7       60.47       56.93      1.72 o 
   2  13   7      339.09      330.88      6.37 o 
   3  13   7      114.52      119.89      4.83 o 
   4  13   7       28.82       37.86      4.88 o 
   5  13   7        6.40        0.00      2.63 o 
   6  13   7        0.12       -0.59      2.74 o 
   7  13   7        0.32       -2.95      2.95 o 
   8  13   7        4.70        8.85      4.86 o 
   9  13   7        2.96        4.28      5.44 o 
  -8  14   7       20.76       22.76      4.49 o 
  -7  14   7       20.04       21.37      4.28 o 
  -6  14   7        3.13        3.93      3.31 o 
  -5  14   7      101.79      106.22      4.13 o 
  -4  14   7        7.89        8.90      2.10 o 
  -3  14   7       16.17       15.85      1.64 o 
  -2  14   7      188.73      182.00      3.43 o 
  -1  14   7        4.29        2.72      1.11 o 
   0  14   7      234.98      218.90      3.05 o 
   1  14   7      113.46      107.32      2.75 o 
   2  14   7        0.88       -0.95      2.29 o 
   3  14   7      205.17      196.93      5.55 o 
   4  14   7        1.42        4.80      3.12 o 
   5  14   7       37.94       32.74      4.49 o 
   6  14   7       49.74       47.93      4.52 o 
   7  14   7        3.81       -0.51      3.10 o 
   8  14   7       22.04       24.27      6.02 o 
  -8  15   7        3.31        7.67      3.90 o 
  -7  15   7       13.39       15.45      4.28 o 
  -6  15   7        1.00       -0.74      4.04 o 
  -5  15   7        4.62        3.68      1.92 o 
  -4  15   7        0.21       -1.66      2.31 o 
  -3  15   7       99.72       93.40      2.47 o 
  -2  15   7       15.46       14.43      1.43 o 
  -1  15   7      187.33      190.93      3.39 o 
   0  15   7       25.93       18.42      1.39 o 
   1  15   7       66.74       59.97      2.19 o 
   2  15   7       10.97        1.26      1.64 o 
   3  15   7       57.52       40.15      2.41 o 
   4  15   7       85.60       77.60     10.98 o 
   5  15   7        0.60        2.44      4.88 o 
   6  15   7        7.34        8.94      3.22 o 
   7  15   7        5.29        6.39      3.58 o 
   8  15   7       11.66        6.12      4.86 o 
  -8  16   7        7.17        6.94      4.28 o 
  -7  16   7        0.52        6.85      3.90 o 
  -6  16   7       18.07       19.14      3.36 o 
  -5  16   7        3.84        5.69      1.99 o 
  -4  16   7       55.57       53.46      3.35 o 
  -3  16   7       18.48       14.25      1.51 o 
  -2  16   7      146.29      147.28      3.17 o 
  -1  16   7        3.79        2.24      1.17 o 
   0  16   7      264.62      243.07      3.69 o 
   1  16   7        0.43       -0.76      1.19 o 
   2  16   7      471.65      420.60      7.54 o 
   3  16   7       27.94       18.99      1.89 o 
   4  16   7        1.06        6.87      3.12 o 
   5  16   7        0.50        0.00      3.45 o 
   6  16   7       38.84       37.40      5.08 o 
   7  16   7        1.30        2.89      3.53 o 
   8  16   7        0.86       -4.60      4.60 o 
  -8  17   7        0.30        8.94      3.90 o 
  -7  17   7        0.56        0.47      4.47 o 
  -6  17   7       23.41       17.52      2.59 o 
  -5  17   7       43.64       44.61      3.61 o 
  -4  17   7      151.29      149.77      6.94 o 
  -3  17   7      143.84      145.92      3.23 o 
  -2  17   7       82.05       73.55      3.34 o 
  -1  17   7       18.00       14.93      1.70 o 
   0  17   7       83.08       81.20      2.25 o 
   1  17   7       11.87       12.54      1.31 o 
   2  17   7      148.44      122.98      4.77 o 
   3  17   7       76.23       59.04      2.78 o 
   4  17   7       31.62       39.48      4.86 o 
   5  17   7        4.94        7.67      3.90 o 
   6  17   7       66.40       61.08     12.20 o 
   7  17   7       12.01       10.28      4.86 o 
   8  17   7       13.77        9.35      5.75 o 
  -7  18   7        3.84        1.00      3.70 o 
  -6  18   7       23.95       27.82      3.12 o 
  -5  18   7       52.89       50.89      4.29 o 
  -4  18   7       71.09       74.33      4.04 o 
  -3  18   7      128.21      115.22      2.81 o 
  -2  18   7       57.50       46.49      2.21 o 
  -1  18   7        6.39        5.92      1.56 o 
   0  18   7       77.48       83.07      2.90 o 
   1  18   7       13.68        8.81      1.98 o 
   2  18   7       52.34       42.52      3.13 o 
   3  18   7      123.29      110.91      4.66 o 
   4  18   7        2.31        3.66      4.47 o 
   5  18   7       29.21       29.39      4.86 o 
   6  18   7        1.26       -1.69      4.47 o 
   7  18   7        3.64        4.52      4.49 o 
  -7  19   7        0.63        6.29      4.28 o 
  -6  19   7        1.79        0.03      2.44 o 
  -5  19   7      142.10      147.82      5.61 o 
  -4  19   7      135.08      127.55      5.12 o 
  -3  19   7       30.72       32.52      1.99 o 
  -2  19   7        9.59        6.36      1.49 o 
  -1  19   7        0.98       -1.88      1.88 o 
   0  19   7      132.36      123.75      3.70 o 
   1  19   7       16.42        9.21      1.64 o 
   2  19   7       32.33       34.04      3.03 o 
   3  19   7       20.05       17.15      3.29 o 
   4  19   7        3.90        5.88      3.70 o 
   5  19   7        0.27       -3.45      3.45 o 
   6  19   7       16.36       11.79      4.60 o 
   7  19   7       42.94       45.34     11.38 o 
  -7  20   7       19.95       20.05      3.26 o 
  -6  20   7        1.19        0.67      2.44 o 
  -5  20   7      205.34      227.22      9.68 o 
  -4  20   7       75.86       75.08      4.72 o 
  -3  20   7        1.56        0.44      1.88 o 
  -2  20   7       21.39       19.99      2.27 o 
  -1  20   7        9.38        6.45      1.65 o 
   0  20   7       10.58        8.48      3.92 o 
   1  20   7        3.54        5.08      2.16 o 
   2  20   7       31.23       21.21      4.28 o 
   3  20   7        5.03        9.35      3.45 o 
   4  20   7        3.33        5.69      4.88 o 
   5  20   7       35.29       43.53      5.17 o 
   6  20   7       13.96       18.29      5.17 o 
   7  20   7        0.87       -2.63      4.86 o 
  -6  21   7        9.29        9.07      2.95 o 
  -5  21   7      111.54      119.38      5.32 o 
  -4  21   7      109.08      108.09      5.12 o 
  -3  21   7       59.47       49.49      3.06 o 
  -2  21   7      168.44      166.90      4.75 o 
  -1  21   7        8.21        5.91      1.94 o 
   0  21   7       68.35       75.63      3.61 o 
   1  21   7       55.29       57.77      5.17 o 
   2  21   7        2.24        2.85      3.45 o 
   3  21   7       10.28       12.60      4.02 o 
   4  21   7        5.62        9.35      4.02 o 
   5  21   7       33.73       41.61      5.75 o 
   6  21   7        2.58        4.47      7.72 o 
  -6  22   7        0.11       -2.19      3.51 o 
  -5  22   7       66.08       63.45      4.23 o 
  -4  22   7       77.50       77.45      4.53 o 
  -3  22   7       12.76       14.46      4.22 o 
  -2  22   7        1.70       -0.65      1.99 o 
  -1  22   7        2.98        3.43      1.73 o 
   0  22   7        3.26        3.59      3.34 o 
   1  22   7        0.52        1.63      4.88 o 
   2  22   7       18.49       22.28      4.28 o 
   3  22   7        3.68        8.13      4.02 o 
   4  22   7       25.53       28.01      4.86 o 
   5  22   7       22.68       16.79      4.86 o 
   6  22   7        7.99        4.88      4.60 o 
  -6  23   7        0.19       -3.64      3.64 o 
  -5  23   7       55.43       55.54      4.13 o 
  -4  23   7       36.65       36.20      3.63 o 
  -3  23   7       43.33       44.11      3.23 o 
  -2  23   7        3.90       -1.32      2.11 o 
  -1  23   7        1.17        0.52      2.20 o 
   0  23   7        2.50       -0.66      1.76 o 
   1  23   7       64.39       69.92      8.94 o 
   2  23   7       33.73       31.03      7.32 o 
   3  23   7       28.01       25.92      5.28 o 
   4  23   7       22.26       28.20      5.17 o 
   5  23   7       13.17       27.39      5.17 o 
  -5  24   7        1.50        0.45      3.17 o 
  -4  24   7        1.36        0.18      3.17 o 
  -3  24   7        0.45        0.00      2.04 o 
  -2  24   7        9.31        9.70      2.09 o 
  -1  24   7        1.89        2.01      1.92 o 
   0  24   7       10.66        9.21      2.13 o 
   1  24   7        5.09       16.26      6.50 o 
   2  24   7       29.36       30.08      7.32 o 
   3  24   7        1.14       -0.81      3.45 o 
   4  24   7       21.53       30.77      5.44 o 
   5  24   7        9.75        5.28      4.60 o 
  -4  25   7       20.57       22.13      2.79 o 
  -3  25   7        1.59        2.69      2.09 o 
  -2  25   7       15.54       18.36      2.52 o 
  -1  25   7        2.04        0.86      2.13 o 
   0  25   7        0.11       -1.46      2.71 o 
   1  25   7       11.45        5.69      5.69 o 
   2  25   7        2.79        8.13      5.69 o 
   3  25   7        0.00       -3.31      3.31 o 
   4  25   7        9.20       13.01      5.69 o 
  -4  26   7        0.49       -2.53      2.53 o 
  -3  26   7        3.17        2.81      2.29 o 
  -2  26   7       22.36       29.02      2.95 o 
  -1  26   7        5.70        9.05      2.37 o 
   0  26   7       13.72       13.01      6.50 o 
   1  26   7        0.93        2.44      5.69 o 
   2  26   7        0.00       -1.63      5.69 o 
   3  26   7        8.55       10.57      6.50 o 
  -3  27   7        0.79        0.99      3.22 o 
  -2  27   7       36.48       55.87      3.53 o 
  -1  27   7        0.80        3.78      2.37 o 
   0  27   7       88.04      151.22     13.01 o 
   1  27   7       17.64       21.14      7.32 o 
   2  27   7        0.90        4.07      6.50 o 
  -1  28   7        1.09        1.63      3.45 o 
   0  28   7       11.59       15.45      7.32 o 
   1  28   7        0.43        9.76      7.32 o 
 -10   0   8        5.61       -0.46      3.90 o 
  -9   0   8        2.22       -0.47      3.31 o 
  -8   0   8      744.28      744.44     19.20 o 
  -7   0   8       64.25       65.14      5.44 o 
  -6   0   8      368.89      353.28     10.88 o 
  -5   0   8       35.27       35.68      4.28 o 
  -4   0   8      207.77      186.18      4.98 o 
  -3   0   8        0.55       -0.67      1.52 o 
  -2   0   8      859.84      816.90      9.38 o 
  -1   0   8     2276.46     2450.16     36.15 o 
   0   0   8     1395.61     1661.05     25.60 o 
   1   0   8     1116.23     1161.59     13.78 o 
   2   0   8      388.78      445.76      5.88 o 
   3   0   8      117.63      109.28      2.95 o 
   4   0   8       20.20       23.58      6.50 o 
   5   0   8       29.62       21.95      6.50 o 
   6   0   8        0.29       -2.44      4.88 o 
   7   0   8       93.09       86.99      9.76 o 
   8   0   8        0.22        4.88      6.50 o 
   9   0   8        6.07       18.70      8.13 o 
 -10   1   8        1.61        5.82      3.70 o 
  -9   1   8       12.98       10.62      2.95 o 
  -8   1   8       14.06       12.54      3.30 o 
  -7   1   8      118.13      129.08      5.02 o 
  -6   1   8       30.16       35.36      2.88 o 
  -5   1   8      596.43      618.01     10.55 o 
  -4   1   8       45.68       43.90      2.00 o 
  -3   1   8      371.90      396.74      5.28 o 
  -2   1   8       78.07       71.45      1.43 o 
  -1   1   8       98.24      100.92      3.99 o 
   0   1   8      339.53      361.44      4.09 o 
   1   1   8      166.52      150.64      2.19 o 
   2   1   8        0.17       -0.58      0.58 o 
   3   1   8      148.40      145.99      2.13 o 
   4   1   8       11.48       -0.22      3.12 o 
   5   1   8        0.24       -2.44      4.88 o 
   6   1   8      119.81      101.65      6.90 o 
   7   1   8       31.90       20.77      5.17 o 
   8   1   8        4.14        0.11      4.47 o 
   9   1   8        1.52       -3.74      4.28 o 
  -9   2   8       16.36       11.29      2.95 o 
  -8   2   8      565.66      541.95     11.04 o 
  -7   2   8       24.02       22.83      2.69 o 
  -6   2   8       10.99        9.53      2.27 o 
  -5   2   8       15.76       19.25      3.68 o 
  -4   2   8       98.18      108.26      2.61 o 
  -3   2   8       99.94      112.67      2.65 o 
  -2   2   8        2.06        7.15      0.75 o 
  -1   2   8     3009.28     3272.52     26.02 o 
   0   2   8        2.26        1.22      0.81 o 
   1   2   8      188.13      191.47      2.57 o 
   2   2   8      136.58      131.32      1.81 o 
   3   2   8        1.84        1.88      1.16 o 
   4   2   8      135.49      128.28     12.60 o 
   5   2   8       29.11       16.82     10.16 o 
   6   2   8       59.04       46.71      5.44 o 
   7   2   8        6.16        3.25      5.69 o 
   8   2   8        1.84        3.25      4.60 o 
   9   2   8        1.94        7.45      5.44 o 
  -9   3   8       28.28       22.24      3.76 o 
  -8   3   8      141.91      146.79      5.92 o 
  -7   3   8       15.69        6.67      2.34 o 
  -6   3   8       34.06       32.19      2.76 o 
  -5   3   8       98.34       97.96      4.81 o 
  -4   3   8       17.68       11.46      1.31 o 
  -3   3   8      196.51      202.72      3.45 o 
  -2   3   8      112.11      115.14      1.82 o 
  -1   3   8      654.17      677.28      5.96 o 
   0   3   8       17.14       25.24      0.99 o 
   1   3   8        4.63        2.91      0.65 o 
   2   3   8       53.30       33.11      1.01 o 
   3   3   8        8.54        4.61      0.77 o 
   4   3   8      117.37       95.82      8.13 o 
   5   3   8       15.64        8.54      4.02 o 
   6   3   8      207.28      167.52      8.62 o 
   7   3   8       51.06       44.38      8.54 o 
   8   3   8        1.59       -0.65      4.28 o 
   9   3   8        0.92        4.47      5.17 o 
  -9   4   8        7.70        6.13      3.05 o 
  -8   4   8      231.89      223.44      7.90 o 
  -7   4   8       55.21       49.13      3.79 o 
  -6   4   8      110.66      109.69      4.84 o 
  -5   4   8       19.39       17.92      2.57 o 
  -4   4   8        2.77        0.68      1.20 o 
  -3   4   8      120.48      103.34      2.40 o 
  -2   4   8       19.44       19.11      0.91 o 
  -1   4   8        5.76        2.79      1.27 o 
   0   4   8        5.97        9.28      0.75 o 
   1   4   8       57.84       46.33      1.36 o 
   2   4   8      312.56      347.52      3.86 o 
   3   4   8       53.08       55.96      1.52 o 
   4   4   8      154.22      138.96     10.36 o 
   5   4   8       89.63       84.56      6.32 o 
   6   4   8      250.17      223.51     11.38 o 
   7   4   8        3.52        1.69      4.47 o 
   8   4   8        1.86        0.81      4.28 o 
   9   4   8       10.40        5.69      5.17 o 
  -9   5   8       37.89       30.04      3.79 o 
  -8   5   8       66.48       46.84      4.17 o 
  -7   5   8       16.31       16.98      2.74 o 
  -6   5   8        5.14        3.41      3.25 o 
  -5   5   8        0.06       -1.83      1.83 o 
  -4   5   8       98.30       85.25      2.81 o 
  -3   5   8       16.93       19.56      1.40 o 
  -2   5   8        1.08       -0.49      0.64 o 
  -1   5   8       37.38       30.72      1.45 o 
   0   5   8       39.64       35.20      1.12 o 
   1   5   8      120.38      126.90      2.01 o 
   2   5   8       35.12       33.42      1.15 o 
   3   5   8      179.98      170.28      2.81 o 
   4   5   8      194.44      186.62      6.21 o 
   5   5   8        0.07        4.69      3.70 o 
   6   5   8        0.53        2.25      3.70 o 
   7   5   8        1.35        6.67      4.28 o 
   8   5   8       15.32       16.26      5.17 o 
   9   5   8        9.51       10.57      5.75 o 
  -9   6   8        4.90        3.56      2.82 o 
  -8   6   8       23.61       18.55      4.06 o 
  -7   6   8       11.92        8.13      3.12 o 
  -6   6   8       67.51       59.16      4.86 o 
  -5   6   8        3.55        2.18      1.76 o 
  -4   6   8       46.95       45.35      2.27 o 
  -3   6   8       22.79       21.25      2.27 o 
  -2   6   8       96.57      109.95      1.86 o 
  -1   6   8      175.55      168.09      2.74 o 
   0   6   8       13.47       10.73      0.78 o 
   1   6   8       92.37       92.25      1.65 o 
   2   6   8      292.47      296.66      3.37 o 
   3   6   8      270.21      262.01      5.08 o 
   4   6   8      921.59      837.51     19.19 o 
   5   6   8       77.99       61.89      5.75 o 
   6   6   8       70.14       48.19      5.75 o 
   7   6   8      165.75      174.23      9.47 o 
   8   6   8        0.72        1.22      4.02 o 
   9   6   8       20.63        9.11      5.44 o 
  -9   7   8        7.49        5.40      3.05 o 
  -8   7   8        5.21       -3.31      3.31 o 
  -7   7   8        0.20       -2.71      2.71 o 
  -6   7   8       77.64       75.94      5.44 o 
  -5   7   8      338.42      357.80      9.60 o 
  -4   7   8        4.16        4.44      1.43 o 
  -3   7   8        9.33        9.80      1.02 o 
  -2   7   8       76.50       92.02      2.12 o 
  -1   7   8       15.38       28.24      1.21 o 
   0   7   8       22.87       22.02      0.94 o 
   1   7   8       47.35       43.36      1.19 o 
   2   7   8      158.48      148.24      2.45 o 
   3   7   8      797.59      807.62     10.11 o 
   4   7   8      677.69      701.32     25.61 o 
   5   7   8       37.98       35.70      3.44 o 
   6   7   8      214.88      187.61      8.90 o 
   7   7   8       13.61       15.15      7.32 o 
   8   7   8        8.20       12.20      4.60 o 
   9   7   8        4.36       12.11      9.35 o 
  -9   8   8        0.02       -0.06      3.45 o 
  -8   8   8       23.28       23.36      6.10 o 
  -7   8   8        2.90       -2.37      3.12 o 
  -6   8   8        8.94       11.99      3.66 o 
  -5   8   8       16.72       18.33      1.92 o 
  -4   8   8       15.33       12.05      1.76 o 
  -3   8   8       30.04       27.59      1.70 o 
  -2   8   8      162.10      162.57      2.77 o 
  -1   8   8        0.18        0.06      0.73 o 
   0   8   8        6.52        6.02      0.90 o 
   1   8   8       15.79       17.12      0.85 o 
   2   8   8      109.77      102.32      2.38 o 
   3   8   8      927.40      842.70     10.53 o 
   4   8   8      119.55      103.49      6.76 o 
   5   8   8       40.01       52.59      5.17 o 
   6   8   8        0.46        0.81      4.02 o 
   7   8   8        4.84        4.55      4.28 o 
   8   8   8        8.83        7.17      9.35 o 
   9   8   8       16.61       13.53     13.01 o 
  -9   9   8        3.43        0.81      3.31 o 
  -8   9   8        2.77        3.52      3.31 o 
  -7   9   8       15.98       12.17      3.70 o 
  -6   9   8      203.28      186.22      7.99 o 
  -5   9   8      278.64      270.91      6.31 o 
  -4   9   8        9.86       10.41      1.92 o 
  -3   9   8      109.31      102.99      2.53 o 
  -2   9   8       98.35       91.78      2.27 o 
  -1   9   8       48.40       59.42      1.63 o 
   0   9   8       75.33       69.13      1.87 o 
   1   9   8      231.52      252.46      3.19 o 
   2   9   8       49.31       36.57      2.37 o 
   3   9   8      156.85      137.37      3.51 o 
   4   9   8      119.71      118.46      5.38 o 
   5   9   8       17.22       19.49      3.22 o 
   6   9   8        0.02        1.22      4.02 o 
   7   9   8      107.34       95.85     10.16 o 
   8   9   8        7.64        9.85     10.16 o 
   9   9   8        8.22       11.79      5.75 o 
  -9  10   8       14.89        9.38      4.28 o 
  -8  10   8       18.90       14.58      7.72 o 
  -7  10   8        8.19        7.86      3.31 o 
  -6  10   8      121.31      116.22     17.07 o 
  -5  10   8       69.48       71.18      3.52 o 
  -4  10   8      185.49      199.00      5.48 o 
  -3  10   8       17.42       16.71      1.36 o 
  -2  10   8        8.88        8.95      1.16 o 
  -1  10   8        2.43        1.77      0.92 o 
   0  10   8       25.43       28.34      1.25 o 
   1  10   8       75.23       65.58      1.90 o 
   2  10   8       41.14       43.97      1.94 o 
   3  10   8        9.90        0.23      1.94 o 
   4  10   8       52.36       53.31      3.93 o 
   5  10   8        1.12       -1.39      2.37 o 
   6  10   8        6.64        3.09      4.28 o 
   7  10   8       18.50       12.10      4.86 o 
   8  10   8       41.78       48.40      6.59 o 
   9  10   8        7.96        1.24      5.44 o 
  -9  11   8        1.12        1.06      3.70 o 
  -8  11   8        0.13       -1.63      4.88 o 
  -7  11   8        8.61       10.88      4.07 o 
  -6  11   8       18.53       21.91      3.90 o 
  -5  11   8      101.34      106.43      4.13 o 
  -4  11   8      200.89      203.52      5.61 o 
  -3  11   8       81.66       72.67      1.91 o 
  -2  11   8       11.20       13.44      1.26 o 
  -1  11   8       30.52       34.15      1.65 o 
   0  11   8       14.69       18.58      1.15 o 
   1  11   8      274.97      260.02      3.88 o 
   2  11   8     2921.28     2864.64     30.39 o 
   3  11   8      172.61      169.47      3.95 o 
   4  11   8      522.81      512.34     11.33 o 
   5  11   8        5.28        5.36      2.86 o 
   6  11   8       24.31       22.38      3.44 o 
   7  11   8       17.05       13.92      5.28 o 
   8  11   8       13.48       10.98      5.75 o 
   9  11   8        2.66       13.01      6.02 o 
  -9  12   8       10.03       13.25      4.86 o 
  -8  12   8        1.45       -2.73      3.12 o 
  -7  12   8        3.41        3.52      3.31 o 
  -6  12   8        0.19       -0.81      2.87 o 
  -5  12   8       24.86       21.92      2.67 o 
  -4  12   8       11.71        8.39      1.92 o 
  -3  12   8        0.00       -0.62      0.85 o 
  -2  12   8       14.72       10.85      1.26 o 
  -1  12   8       21.22       19.71      1.39 o 
   0  12   8       15.91       16.11      1.24 o 
   1  12   8     1257.14     1238.28     12.09 o 
   2  12   8     2146.99     2099.66     23.21 o 
   3  12   8       66.14       64.47      2.97 o 
   4  12   8      450.02      448.64     10.73 o 
   5  12   8      104.81       87.72      5.02 o 
   6  12   8       17.78       16.51      3.55 o 
   7  12   8        0.59       -4.02      4.02 o 
   8  12   8        0.58       -3.66      4.60 o 
  -8  13   8        0.79       -3.12      3.12 o 
  -7  13   8       16.56       12.25      8.94 o 
  -6  13   8        0.15       -0.97      1.92 o 
  -5  13   8       21.51       13.03      2.37 o 
  -4  13   8       83.85       84.46      3.93 o 
  -3  13   8       23.39       27.62      1.47 o 
  -2  13   8        0.06       -0.88      1.06 o 
  -1  13   8       72.93       59.68      2.54 o 
   0  13   8      285.86      278.76      3.86 o 
   1  13   8      931.15      920.63      9.58 o 
   2  13   8      134.33      120.39      3.68 o 
   3  13   8        0.81       -0.39      1.41 o 
   4  13   8      180.28      190.29      6.68 o 
   5  13   8       24.00       28.43      3.70 o 
   6  13   8        6.78        5.36      2.95 o 
   7  13   8        0.11       -3.70      3.70 o 
   8  13   8       61.31       68.24      7.75 o 
  -8  14   8        0.00        4.50      4.28 o 
  -7  14   8        0.16       -3.12      3.12 o 
  -6  14   8        1.11        0.19      1.92 o 
  -5  14   8        0.69       -1.86      1.86 o 
  -4  14   8       45.51       44.50      2.95 o 
  -3  14   8        7.84        4.64      1.13 o 
  -2  14   8        1.54        1.46      1.11 o 
  -1  14   8       50.14       45.49      1.74 o 
   0  14   8      492.06      500.25      5.76 o 
   1  14   8      746.44      800.53      8.65 o 
   2  14   8       35.89       34.57      3.64 o 
   3  14   8        9.81       12.83      2.03 o 
   4  14   8       16.39        9.63      2.95 o 
   5  14   8        8.37       10.28      3.22 o 
   6  14   8        0.88        6.21      3.22 o 
   7  14   8        0.31        0.81      4.60 o 
   8  14   8        0.00       -4.69      4.86 o 
  -8  15   8        0.08        5.11      3.90 o 
  -7  15   8        0.11       -1.49      4.07 o 
  -6  15   8       12.46       11.00      2.44 o 
  -5  15   8       48.80       41.94      3.12 o 
  -4  15   8        0.02       -1.86      1.86 o 
  -3  15   8        3.63        3.26      1.23 o 
  -2  15   8       45.21       37.40      1.83 o 
  -1  15   8      149.04      136.76      3.06 o 
   0  15   8       24.51       22.71      1.59 o 
   1  15   8        0.08       -1.77      1.77 o 
   2  15   8      680.91      620.21      8.94 o 
   3  15   8        0.38       -1.74      1.74 o 
   4  15   8       54.40       55.81      4.37 o 
   5  15   8       40.83       40.29      4.17 o 
   6  15   8       70.96       64.24      6.33 o 
   7  15   8       23.36       34.09      6.02 o 
   8  15   8       10.96        6.59      5.44 o 
  -8  16   8        2.90       -1.63      4.88 o 
  -7  16   8        0.00        1.63      5.28 o 
  -6  16   8       30.76       34.06      3.12 o 
  -5  16   8        7.50        4.04      2.88 o 
  -4  16   8       23.50       23.44      2.53 o 
  -3  16   8        0.57        0.65      1.27 o 
  -2  16   8        0.42       -1.35      1.35 o 
  -1  16   8       14.11       13.33      2.03 o 
   0  16   8       57.84       53.94      2.22 o 
   1  16   8        1.56        2.41      1.25 o 
   2  16   8       50.19       52.75      3.19 o 
   3  16   8       10.88        9.18      1.61 o 
   4  16   8        0.09        1.12      2.74 o 
   5  16   8       13.26       15.08      3.70 o 
   6  16   8        3.89        8.70      3.35 o 
   7  16   8        3.79        8.46      3.63 o 
  -7  17   8        7.72        8.13      8.13 o 
  -6  17   8       14.99        9.96      5.41 o 
  -5  17   8        3.11        4.88      2.68 o 
  -4  17   8        4.07       -0.94      2.71 o 
  -3  17   8        1.51       -0.64      1.51 o 
  -2  17   8        4.68        1.91      1.36 o 
  -1  17   8       39.61       30.34      1.86 o 
   0  17   8        0.00       -1.48      1.48 o 
   1  17   8       18.87       21.21      1.71 o 
   2  17   8        1.27       -1.41      1.97 o 
   3  17   8        1.34        1.78      2.32 o 
   4  17   8        7.08        6.50      3.70 o 
   5  17   8       25.74       21.83      3.70 o 
   6  17   8        0.48        1.11      3.10 o 
   7  17   8        3.83        3.92      3.70 o 
  -7  18   8        8.88       11.00      4.86 o 
  -6  18   8        1.84        4.44      2.53 o 
  -5  18   8       57.08       64.38      4.18 o 
  -4  18   8       14.27        7.83      2.04 o 
  -3  18   8       49.81       42.62      2.21 o 
  -2  18   8       12.13       11.54      1.71 o 
  -1  18   8       52.56       56.52      2.81 o 
   0  18   8        2.72       -1.12      1.48 o 
   1  18   8        6.67        7.38      1.89 o 
   2  18   8        9.37       16.31      6.91 o 
   3  18   8        0.42        0.05      2.63 o 
   4  18   8        4.81        3.59      3.31 o 
   5  18   8        0.15       -0.30      3.10 o 
   6  18   8        5.64       10.86      4.05 o 
   7  18   8        2.40        7.03      3.83 o 
  -7  19   8        5.00        2.98      2.95 o 
  -6  19   8       21.14       29.08      3.44 o 
  -5  19   8        2.12       -1.28      2.44 o 
  -4  19   8        2.00        0.38      2.23 o 
  -3  19   8        3.46        3.46      1.74 o 
  -2  19   8        4.97        4.11      1.85 o 
  -1  19   8        4.27        6.29      1.85 o 
   0  19   8       65.63       68.21      5.96 o 
   1  19   8       74.11       66.47      3.63 o 
   2  19   8        9.00        8.07      3.70 o 
   3  19   8       11.04        6.50      3.45 o 
   4  19   8        2.26        4.25      3.70 o 
   5  19   8        4.10        9.39      9.76 o 
   6  19   8        5.24       12.30      3.83 o 
   7  19   8        7.21        7.97      5.40 o 
  -6  20   8       14.82       12.12      3.05 o 
  -5  20   8       15.78       19.50      3.06 o 
  -4  20   8       16.57       13.98      2.46 o 
  -3  20   8       43.22       36.72      3.52 o 
  -2  20   8       16.83       16.51      2.27 o 
  -1  20   8       25.15       20.10      2.46 o 
   0  20   8       16.22       12.21      2.13 o 
   1  20   8       61.79       59.58     11.38 o 
   2  20   8       68.12       73.02      6.02 o 
   3  20   8        3.41        1.22      3.45 o 
   4  20   8       20.99       27.30      4.86 o 
   5  20   8        5.60       10.24      4.28 o 
   6  20   8        8.63       11.19      4.07 o 
  -6  21   8        2.81       -0.05      2.89 o 
  -5  21   8       55.94       62.61      4.41 o 
  -4  21   8        0.01       -1.78      2.04 o 
  -3  21   8       40.84       36.96      2.82 o 
  -2  21   8        0.69       -2.46      2.46 o 
  -1  21   8        2.03        0.54      2.56 o 
   0  21   8        7.70       10.00      2.13 o 
   1  21   8       22.01       25.07      4.07 o 
   2  21   8        5.83        6.94      3.70 o 
   3  21   8        0.01       -2.87      2.87 o 
   4  21   8       18.90       28.05      5.17 o 
   5  21   8       13.58       11.79      4.60 o 
   6  21   8       47.01       63.96      5.63 o 
  -6  22   8       11.16       11.67      3.12 o 
  -5  22   8        0.94       -0.73      2.44 o 
  -4  22   8        1.18        5.51      2.18 o 
  -3  22   8       11.15        9.22      2.34 o 
  -2  22   8        2.73        1.47      2.04 o 
  -1  22   8        3.73       -1.45      2.07 o 
   0  22   8       47.24       42.41      2.87 o 
   1  22   8       22.08       23.58      6.50 o 
   2  22   8       26.70       28.43      5.28 o 
   3  22   8        6.13       -0.31      3.70 o 
   4  22   8        3.82        7.32      4.02 o 
   5  22   8        0.16        3.63      6.50 o 
  -5  23   8       17.97       23.23      2.95 o 
  -4  23   8        3.73        4.29      2.53 o 
  -3  23   8        6.31        7.33      2.35 o 
  -2  23   8       17.72       17.60      2.31 o 
  -1  23   8        0.21        4.20      2.13 o 
   0  23   8        0.01       -0.09      1.81 o 
   1  23   8       31.50       29.27      7.32 o 
   2  23   8        0.04        7.72      4.02 o 
   3  23   8       22.90       33.07      5.44 o 
   4  23   8       61.15       74.77      6.90 o 
   5  23   8        0.74        0.00      4.60 o 
  -4  24   8       23.61       22.57      2.79 o 
  -3  24   8        0.63        1.19      2.09 o 
  -2  24   8        2.37       -1.17      1.95 o 
  -1  24   8        0.42       -1.81      1.81 o 
   0  24   8       33.08       27.71      2.63 o 
   1  24   8        0.14        4.07      5.69 o 
   2  24   8       20.77       21.31      4.49 o 
   3  24   8        2.08        6.94      4.28 o 
   4  24   8       24.67       33.34      6.02 o 
  -4  25   8        2.87        4.93      2.47 o 
  -3  25   8        9.27        8.50      3.05 o 
  -2  25   8        3.24        3.12      2.57 o 
  -1  25   8        7.26        9.19      2.37 o 
   0  25   8       14.36       12.20      5.69 o 
   1  25   8        5.94        3.25      5.69 o 
   2  25   8       37.44       58.54      8.94 o 
   3  25   8       21.65       40.88      9.35 o 
   4  25   8        0.09       -4.07      5.69 o 
  -3  26   8        0.10       -2.15      2.15 o 
  -2  26   8        0.03       -2.32      2.32 o 
  -1  26   8       11.68       12.20      2.63 o 
   0  26   8       15.34       17.89      7.32 o 
   1  26   8       24.95       41.46      8.94 o 
   2  26   8       16.71       22.76      7.32 o 
   3  26   8        0.07        9.54      4.28 o 
  -1  27   8        2.67        2.19      2.37 o 
   0  27   8        6.26        9.76      7.32 o 
   1  27   8        0.63        0.81      5.69 o 
  -9   1   9       24.25       29.51      3.65 o 
  -8   1   9      237.69      228.16      7.07 o 
  -7   1   9        0.02        0.37      2.21 o 
  -6   1   9        6.94        6.82      2.27 o 
  -5   1   9        3.86        4.40      1.76 o 
  -4   1   9        5.36        2.54      1.18 o 
  -3   1   9        3.17        3.75      1.69 o 
  -2   1   9      110.89      103.76      2.09 o 
  -1   1   9      649.42      705.29      6.67 o 
   0   1   9       89.80       91.38      1.82 o 
   1   1   9       52.95       54.72      1.52 o 
   2   1   9      189.39      200.55      2.77 o 
   3   1   9        2.18        0.99      1.85 o 
   4   1   9       71.32       60.17      5.17 o 
   5   1   9        2.00        1.63      3.45 o 
   6   1   9        0.00        2.75      3.70 o 
   7   1   9        0.01       -4.07      4.07 o 
   8   1   9        0.00       -2.03      4.60 o 
   9   1   9        6.39       15.73      9.35 o 
  -9   2   9       47.04       49.15      4.07 o 
  -8   2   9       10.55       11.42      3.10 o 
  -7   2   9        8.07        1.52      2.21 o 
  -6   2   9        5.97        5.32      2.80 o 
  -5   2   9       93.19       92.64      2.72 o 
  -4   2   9       98.03      103.49      2.90 o 
  -3   2   9      110.29      110.80      2.84 o 
  -2   2   9      204.56      230.14      3.08 o 
  -1   2   9      321.77      371.22      4.10 o 
   0   2   9       33.98       37.43      1.20 o 
   1   2   9       96.61       97.27      1.87 o 
   2   2   9       39.79       34.85      1.36 o 
   3   2   9       37.97       31.32      4.19 o 
   4   2   9        0.84       -0.81      3.45 o 
   5   2   9        6.18        4.57      4.07 o 
   6   2   9        1.89        3.69      3.70 o 
   7   2   9        4.95       -1.84      4.28 o 
   8   2   9        1.82        1.84      4.28 o 
   9   2   9        4.34        6.72      5.44 o 
  -9   3   9       10.22       10.28      3.53 o 
  -8   3   9       86.43       87.65      4.69 o 
  -7   3   9        4.79        3.79      2.34 o 
  -6   3   9       47.91       43.28      3.03 o 
  -5   3   9       31.50       30.69      1.84 o 
  -4   3   9       62.11       59.23      2.20 o 
  -3   3   9       39.34       57.43      2.11 o 
  -2   3   9       21.62       15.85      0.97 o 
  -1   3   9       73.14       58.07      1.95 o 
   0   3   9        0.04       -0.69      0.69 o 
   1   3   9      180.27      163.72      2.73 o 
   2   3   9       21.54       29.78      1.34 o 
   3   3   9      267.64      244.91      6.61 o 
   4   3   9        5.57       -0.38      3.70 o 
   5   3   9        2.52       -0.13      3.70 o 
   6   3   9       87.02       64.91      6.02 o 
   7   3   9       44.66       33.78      5.75 o 
   8   3   9       10.17        4.07      4.60 o 
   9   3   9        2.08       -2.78      6.50 o 
  -9   4   9        0.69       -0.89      3.05 o 
  -8   4   9        8.53       13.02      3.42 o 
  -7   4   9       22.60       26.32      3.22 o 
  -6   4   9        7.98        9.50      2.57 o 
  -5   4   9       17.68       13.56      1.37 o 
  -4   4   9       22.98       23.07      1.71 o 
  -3   4   9       88.95       86.50      2.35 o 
  -2   4   9       71.02       71.60      1.79 o 
  -1   4   9        4.20        2.08      0.84 o 
   0   4   9        8.74       12.79      0.96 o 
   1   4   9       39.42       48.31      1.36 o 
   2   4   9        4.94        3.99      1.47 o 
   3   4   9      622.73      615.04      8.20 o 
   4   4   9      382.19      364.24     12.07 o 
   5   4   9        0.02       -2.44      3.45 o 
   6   4   9        0.08       -1.22      4.02 o 
   7   4   9       10.29       11.86      5.69 o 
   8   4   9        1.97       -2.28      4.28 o 
   9   4   9        1.10        2.85      5.17 o 
  -9   5   9        0.04        0.81      3.05 o 
  -8   5   9        1.39       -1.12      2.63 o 
  -7   5   9       17.23       10.94      2.95 o 
  -6   5   9        0.01       -1.44      2.92 o 
  -5   5   9        2.12        0.52      1.23 o 
  -4   5   9        8.40        5.81      1.45 o 
  -3   5   9        1.76        3.58      2.40 o 
  -2   5   9       67.10       60.92      1.76 o 
  -1   5   9      170.23      203.61      2.72 o 
   0   5   9       90.50       96.11      1.76 o 
   1   5   9        1.85        2.25      0.74 o 
   2   5   9      321.91      297.37      4.32 o 
   3   5   9     1173.63     1101.41     12.98 o 
   4   5   9       43.57       38.03      4.88 o 
   5   5   9       25.54       37.53      5.17 o 
   6   5   9        0.21       -1.22      3.45 o 
   7   5   9       20.25       15.04      5.17 o 
   8   5   9        6.29       10.12      7.72 o 
   9   5   9        1.47       -2.01      6.50 o 
  -9   6   9       15.55       18.21      3.61 o 
  -8   6   9        1.12        3.25      2.95 o 
  -7   6   9        0.14       -2.96      2.96 o 
  -6   6   9        1.03       -2.71      2.71 o 
  -5   6   9        1.27       -1.09      1.64 o 
  -4   6   9       40.22       39.35      2.27 o 
  -3   6   9        0.56        0.51      0.97 o 
  -2   6   9       27.99       22.99      1.31 o 
  -1   6   9        8.86        9.53      1.09 o 
   0   6   9        0.89       -0.37      0.67 o 
   1   6   9        0.32       -0.79      0.79 o 
   2   6   9      121.61      117.37      2.55 o 
   3   6   9      481.22      478.75      7.05 o 
   4   6   9       24.71       22.13      2.95 o 
   5   6   9       68.93       67.58      7.32 o 
   6   6   9        0.54        8.46      7.32 o 
   7   6   9        8.13        7.22      7.32 o 
   8   6   9        8.64       18.29      5.17 o 
   9   6   9        0.68        0.24      4.86 o 
  -9   7   9        1.02        4.01      3.22 o 
  -8   7   9       30.97       26.95      4.95 o 
  -7   7   9       37.32       29.25      4.49 o 
  -6   7   9       17.52       17.78      3.70 o 
  -5   7   9       25.34       22.87      2.14 o 
  -4   7   9       74.86       71.14      2.82 o 
  -3   7   9       47.89       36.46      2.61 o 
  -2   7   9        9.66       11.02      1.12 o 
  -1   7   9        0.01       -0.08      0.72 o 
   0   7   9       67.11       60.60      1.51 o 
   1   7   9      501.11      469.44      5.86 o 
   2   7   9        1.08       -1.44      1.44 o 
   3   7   9      397.25      369.38      6.69 o 
   4   7   9       54.69       50.62      3.88 o 
   5   7   9       45.42       45.31      6.10 o 
   6   7   9       15.43       14.23      4.60 o 
   7   7   9        0.13       10.16      4.60 o 
   8   7   9        2.58        0.00      4.60 o 
   9   7   9        0.45        4.45      5.44 o 
  -9   8   9        8.52        7.90      4.84 o 
  -8   8   9        4.10        5.28      5.28 o 
  -7   8   9       24.39       18.43      4.07 o 
  -6   8   9        6.07        5.47      3.12 o 
  -5   8   9        2.90        2.54      1.51 o 
  -4   8   9       26.66       25.04      1.95 o 
  -3   8   9       13.22       14.70      1.19 o 
  -2   8   9       14.05       11.43      1.15 o 
  -1   8   9        4.14        4.81      1.06 o 
   0   8   9       21.47       21.42      1.07 o 
   1   8   9      209.43      208.66      3.56 o 
   2   8   9        9.53        1.99      2.31 o 
   3   8   9      330.46      331.19      5.60 o 
   4   8   9       16.84       20.74      4.60 o 
   5   8   9       31.54       32.12      5.17 o 
   6   8   9      118.09      129.33      8.32 o 
   7   8   9       37.92       42.22      6.02 o 
   8   8   9       12.04       -4.60      4.60 o 
  -9   9   9        0.69        0.31      3.45 o 
  -8   9   9        0.95       -3.12      3.12 o 
  -7   9   9        7.30        2.03      3.66 o 
  -6   9   9        0.87        2.88      3.12 o 
  -5   9   9       29.60       25.22      2.35 o 
  -4   9   9      210.85      217.68      4.97 o 
  -3   9   9       61.54       61.51      1.76 o 
  -2   9   9        9.84        6.54      1.07 o 
  -1   9   9        1.74        1.21      1.09 o 
   0   9   9      293.07      272.21      3.76 o 
   1   9   9      187.70      190.45      3.45 o 
   2   9   9        1.85       -2.18      2.18 o 
   3   9   9      316.48      309.09      5.43 o 
   4   9   9       24.25       20.05      3.51 o 
   5   9   9       49.53       44.03      8.94 o 
   6   9   9        1.71        2.28      4.28 o 
   7   9   9       12.01        7.70      4.86 o 
   8   9   9        1.14        7.08      4.86 o 
  -8  10   9        0.06       -1.56      3.31 o 
  -7  10   9       34.45       27.57      6.50 o 
  -6  10   9       10.00       10.23      4.47 o 
  -5  10   9        0.99       -0.81      1.67 o 
  -4  10   9      154.39      156.29      4.34 o 
  -3  10   9       26.93       19.99      1.22 o 
  -2  10   9        2.55        1.05      1.23 o 
  -1  10   9        0.36       -0.68      1.06 o 
   0  10   9      230.10      245.72      3.69 o 
   1  10   9       33.78       28.14      1.56 o 
   2  10   9        0.69       -2.31      2.34 o 
   3  10   9       22.22       19.48      1.82 o 
   4  10   9       14.26        7.70      3.54 o 
   5  10   9        2.51       -0.70      2.53 o 
   6  10   9       44.63       51.90     10.16 o 
   7  10   9        1.15       -2.85      5.28 o 
   8  10   9        7.94        6.10      5.17 o 
  -8  11   9        0.00       -2.56      3.70 o 
  -7  11   9        0.45       -3.12      3.12 o 
  -6  11   9       32.44       27.03      2.95 o 
  -5  11   9       28.35       20.39      2.44 o 
  -4  11   9        5.55       10.15      1.65 o 
  -3  11   9        8.39        8.48      1.00 o 
  -2  11   9        0.01       -0.54      1.06 o 
  -1  11   9        1.23        0.54      1.03 o 
   0  11   9      338.51      351.59      4.98 o 
   1  11   9      236.04      220.56      3.62 o 
   2  11   9        7.66        3.10      1.62 o 
   3  11   9       48.09       62.02      2.70 o 
   4  11   9        3.29        4.78      2.86 o 
   5  11   9       10.66       14.97      2.95 o 
   6  11   9        6.27        7.72      4.60 o 
   7  11   9       21.05       26.61     10.16 o 
   8  11   9        0.07       -2.10      5.44 o 
  -8  12   9        1.56        1.88      3.70 o 
  -7  12   9        1.83        3.25      4.07 o 
  -6  12   9        8.12        2.94      1.92 o 
  -5  12   9       40.36       39.77      3.46 o 
  -4  12   9       59.17       56.62      2.81 o 
  -3  12   9       12.79        9.15      1.19 o 
  -2  12   9       17.36       18.26      1.40 o 
  -1  12   9        2.34        0.67      1.23 o 
   0  12   9      544.74      539.19      7.39 o 
   1  12   9       23.41       26.99      1.99 o 
   2  12   9        1.78       -1.20      1.56 o 
   3  12   9      103.64      104.67      3.38 o 
   4  12   9       21.23       20.58      3.35 o 
   5  12   9        7.10        7.89      2.86 o 
   6  12   9        2.05        2.33      4.28 o 
   7  12   9       10.82        8.94      5.17 o 
   8  12   9       17.81       18.83      8.54 o 
  -8  13   9        1.82       -2.25      3.70 o 
  -7  13   9        1.74       -2.03      3.45 o 
  -6  13   9       26.48       25.00      2.95 o 
  -5  13   9        0.32       -1.12      1.92 o 
  -4  13   9       53.25       45.64      2.52 o 
  -3  13   9       11.51       10.37      1.19 o 
  -2  13   9       10.16       10.13      1.26 o 
  -1  13   9       41.68       31.20      1.74 o 
   0  13   9        3.55        4.17      1.38 o 
   1  13   9      341.34      314.52      4.56 o 
   2  13   9        8.66        6.90      1.80 o 
   3  13   9      131.68      125.65      3.60 o 
   4  13   9       35.39       36.35      3.83 o 
   5  13   9       14.32       17.86      3.35 o 
   6  13   9        8.52        9.04      4.86 o 
   7  13   9       52.35       62.69      8.54 o 
   8  13   9       25.25       32.08      6.59 o 
  -8  14   9        9.60        6.34      4.28 o 
  -7  14   9        1.84       -3.25      3.25 o 
  -6  14   9        0.02       -1.92      1.92 o 
  -5  14   9        2.80        3.17      1.92 o 
  -4  14   9       15.40       12.42      2.58 o 
  -3  14   9       24.78       21.56      1.51 o 
  -2  14   9       19.26       17.71      1.78 o 
  -1  14   9       11.36       10.19      1.58 o 
   0  14   9       10.89        8.04      2.19 o 
   1  14   9       26.43       21.43      1.76 o 
   2  14   9        0.04       -1.72      1.72 o 
   3  14   9        2.13        2.65      2.12 o 
   4  14   9       19.86       15.79      3.22 o 
   5  14   9        9.19        7.45      3.22 o 
   6  14   9        2.67        3.20      4.28 o 
   7  14   9        0.43       -1.63      6.91 o 
   8  14   9       19.29       28.46      9.76 o 
  -7  15   9        0.07       -4.38      9.35 o 
  -6  15   9        7.44        4.34      2.53 o 
  -5  15   9        3.65        3.12      1.76 o 
  -4  15   9        1.42        1.28      1.65 o 
  -3  15   9        7.70        3.63      1.19 o 
  -2  15   9        3.01        3.23      1.50 o 
  -1  15   9      178.06      162.01      3.70 o 
   0  15   9        1.85        0.68      2.03 o 
   1  15   9      124.88      139.13      4.73 o 
   2  15   9       17.15       14.24      2.20 o 
   3  15   9       67.50       68.90      3.31 o 
   4  15   9       22.93       24.57      3.70 o 
   5  15   9       13.94        6.99      3.22 o 
   6  15   9        5.38        6.62      3.44 o 
   7  15   9        0.18        0.00      5.17 o 
  -7  16   9        0.36        2.25      3.70 o 
  -6  16   9        0.04       -0.75      3.08 o 
  -5  16   9       18.48       15.46      2.34 o 
  -4  16   9       52.42       43.27      2.76 o 
  -3  16   9        2.15        0.68      1.31 o 
  -2  16   9       17.12        9.40      2.15 o 
  -1  16   9       68.23       70.84      2.85 o 
   0  16   9       69.51       60.12      2.81 o 
   1  16   9      123.80      118.63      4.36 o 
   2  16   9        1.81       -1.09      1.77 o 
   3  16   9        0.12       -0.81      1.83 o 
   4  16   9       11.59        5.25      5.66 o 
   5  16   9       18.35       27.95      4.17 o 
   6  16   9       16.55       18.32      3.93 o 
   7  16   9        0.87       -2.39      6.10 o 
  -7  17   9       32.02       32.20      4.91 o 
  -6  17   9       25.54       22.04      3.12 o 
  -5  17   9        3.45        0.33      1.91 o 
  -4  17   9        1.96        1.46      1.91 o 
  -3  17   9        0.02       -1.56      1.61 o 
  -2  17   9       36.18       34.60      2.52 o 
  -1  17   9       83.62       86.14      3.57 o 
   0  17   9      113.47      105.29      6.10 o 
   1  17   9      204.92      184.50      4.51 o 
   2  17   9        0.49       -1.26      4.88 o 
   3  17   9        5.96        9.58      3.10 o 
   4  17   9       34.51       33.58      4.05 o 
   5  17   9       12.26       21.80      3.89 o 
   6  17   9       24.83       22.05      4.17 o 
   7  17   9       35.81       37.42      6.90 o 
  -7  18   9       49.71       63.38      4.63 o 
  -6  18   9       28.22       31.66      3.63 o 
  -5  18   9        4.64        4.07      2.09 o 
  -4  18   9       15.20       14.45      2.58 o 
  -3  18   9       18.94       15.44      2.04 o 
  -2  18   9        7.71        2.83      1.88 o 
  -1  18   9       14.64       14.85      3.59 o 
   0  18   9      216.87      200.49      6.22 o 
   1  18   9       16.41       10.31      2.44 o 
   2  18   9        4.78        3.66      4.47 o 
   3  18   9        0.14       -0.41      2.63 o 
   4  18   9        0.02       -4.30      4.30 o 
   5  18   9        0.38       -2.01      3.10 o 
   6  18   9        5.47       -1.79      3.35 o 
  -6  19   9       44.26       47.00      4.13 o 
  -5  19   9       17.23       16.73      2.52 o 
  -4  19   9       62.33       67.73      3.43 o 
  -3  19   9        0.40       -1.61      1.61 o 
  -2  19   9       17.44       21.75      2.34 o 
  -1  19   9        5.83        8.30      2.08 o 
   0  19   9       11.61       12.56      2.70 o 
   1  19   9       21.50       23.61      4.28 o 
   2  19   9        0.45        1.48      3.12 o 
   3  19   9        4.07        4.28      3.10 o 
   4  19   9        4.06        4.13      3.22 o 
   5  19   9        2.07        4.91      3.42 o 
   6  19   9        2.85        3.48      3.55 o 
  -6  20   9       55.37       58.44      4.39 o 
  -5  20   9        0.60       -2.04      2.04 o 
  -4  20   9       19.81       18.10      2.44 o 
  -3  20   9        1.67        0.73      1.85 o 
  -2  20   9        0.83       -0.45      1.80 o 
  -1  20   9        7.75        3.95      2.27 o 
   0  20   9        0.67       -1.63      1.63 o 
   1  20   9       13.12        7.69      5.69 o 
   2  20   9       19.10       15.66      4.28 o 
   3  20   9        2.50        1.69      3.70 o 
   4  20   9        1.31        7.58      6.58 o 
   5  20   9        0.21       -0.41      3.35 o 
   6  20   9        7.43        7.07      3.97 o 
  -5  21   9       38.82       45.47      3.43 o 
  -4  21   9       10.17        5.93      2.34 o 
  -3  21   9        7.51       12.13      2.34 o 
  -2  21   9        0.35       -0.38      1.85 o 
  -1  21   9       13.64       15.23      2.32 o 
   0  21   9        8.01        6.33      1.85 o 
   1  21   9       15.96       16.76      4.02 o 
   2  21   9        1.57        3.75      3.70 o 
   3  21   9       45.51       65.69      6.50 o 
   4  21   9        4.63        5.06      5.03 o 
   5  21   9        0.00       -2.22      3.58 o 
  -5  22   9        1.13        0.22      2.47 o 
  -4  22   9        0.07       -2.15      2.15 o 
  -3  22   9        6.86       11.99      2.52 o 
  -2  22   9       12.20       13.83      4.41 o 
  -1  22   9        0.14       -1.31      2.13 o 
   0  22   9        1.86        1.76      2.52 o 
   1  22   9       16.48       20.31      4.28 o 
   2  22   9       77.63      110.60      7.47 o 
   3  22   9       74.72       77.45     10.98 o 
   4  22   9       15.18       14.54      4.86 o 
   5  22   9        0.00        8.06      3.83 o 
  -4  23   9       22.20       19.56      2.87 o 
  -3  23   9        0.19       -0.04      2.15 o 
  -2  23   9        2.05        1.87      2.32 o 
  -1  23   9        3.88        1.67      2.32 o 
   0  23   9       10.43       12.42      2.37 o 
   1  23   9       56.56       73.98      9.76 o 
   2  23   9       36.48       55.33      6.32 o 
   3  23   9        3.64       15.04      4.60 o 
   4  23   9        1.61        7.84      4.86 o 
  -4  24   9        0.04       -2.09      2.09 o 
  -3  24   9        9.41       13.93      2.58 o 
  -2  24   9        0.00       -2.32      2.32 o 
  -1  24   9        5.87        6.00      2.32 o 
   0  24   9       21.90       23.58      7.32 o 
   1  24   9       11.23       15.45      7.32 o 
   2  24   9        0.50        3.25      3.70 o 
   3  24   9        2.03       13.41      4.60 o 
  -3  25   9        0.21       -0.71      2.37 o 
  -2  25   9        1.77        0.86      2.86 o 
  -1  25   9        0.01       -1.08      2.32 o 
   0  25   9        8.63       13.01      6.50 o 
   1  25   9        0.42        3.25      6.50 o 
   2  25   9        0.29       -5.69      5.69 o 
   3  25   9       50.54       73.17     10.57 o 
  -1  26   9        6.44        4.96      2.66 o 
   0  26   9        0.29       -2.44      5.69 o 
   1  26   9        0.15       -0.81      5.69 o 
  -9   0  10        1.66       -1.63      6.50 o 
  -8   0  10        8.69        2.56      3.45 o 
  -7   0  10        8.19        6.37      3.31 o 
  -6   0  10       31.64       26.82      3.90 o 
  -5   0  10       29.59       28.83      2.50 o 
  -4   0  10      423.23      437.66      9.07 o 
  -3   0  10      819.12      831.55     13.26 o 
  -2   0  10      113.90      145.75      3.75 o 
  -1   0  10      303.79      329.91      6.00 o 
   0   0  10       23.40       17.48      1.91 o 
   1   0  10       97.01      107.28      3.64 o 
   2   0  10       14.61       10.94      3.12 o 
   3   0  10       21.55       27.80      2.65 o 
   4   0  10       21.63        8.13      4.88 o 
   5   0  10       12.83        7.32      5.69 o 
   6   0  10        1.50        2.44      5.69 o 
   7   0  10       11.58       16.26      7.32 o 
   8   0  10       13.66        8.13      7.32 o 
   9   0  10       16.88       12.20      8.13 o 
  -9   1  10        2.12        0.81      2.95 o 
  -8   1  10        2.26        3.56      2.69 o 
  -7   1  10        2.48        3.90      2.27 o 
  -6   1  10        0.04       -1.91      1.91 o 
  -5   1  10       26.85       29.63      1.75 o 
  -4   1  10        7.82        6.32      1.47 o 
  -3   1  10      153.27      153.91      2.90 o 
  -2   1  10        1.03       -0.94      0.94 o 
  -1   1  10        1.77       -0.69      0.99 o 
   0   1  10       12.88       17.48      1.17 o 
   1   1  10      233.33      245.82      3.45 o 
   2   1  10        3.14        1.30      1.91 o 
   3   1  10      151.35      136.98      3.79 o 
   4   1  10        0.00       -3.25      4.07 o 
   5   1  10       97.91       94.20      6.90 o 
   6   1  10       60.51       54.81      9.35 o 
   7   1  10        4.93        3.25      6.10 o 
   8   1  10        1.53        7.50     13.01 o 
  -9   2  10        4.62        0.59      3.05 o 
  -8   2  10        6.29        4.94      2.76 o 
  -7   2  10        0.87       -2.04      2.04 o 
  -6   2  10       31.28       26.32      2.76 o 
  -5   2  10        0.24        0.86      1.29 o 
  -4   2  10       16.60       14.86      1.71 o 
  -3   2  10      946.62      968.29     10.01 o 
  -2   2  10      137.23      147.66      2.49 o 
  -1   2  10      121.60      141.11      2.60 o 
   0   2  10       22.15       21.14      1.23 o 
   1   2  10       35.17       35.51      1.50 o 
   2   2  10      246.29      280.52      5.53 o 
   3   2  10        1.38       -1.51      1.51 o 
   4   2  10      127.93       94.95      6.59 o 
   5   2  10       66.79       65.45      6.32 o 
   6   2  10        9.43       11.38      4.88 o 
   7   2  10        0.69        2.85      4.60 o 
   8   2  10        1.52        1.22      4.60 o 
  -9   3  10       10.68       12.14      3.79 o 
  -8   3  10        4.66        6.26      2.95 o 
  -7   3  10        5.02        2.48      2.57 o 
  -6   3  10        2.31       -0.30      2.08 o 
  -5   3  10        4.02        6.95      2.15 o 
  -4   3  10       23.64       24.70      2.06 o 
  -3   3  10      170.23      184.77      4.99 o 
  -2   3  10       14.16        9.86      1.06 o 
  -1   3  10      147.87      159.33      2.84 o 
   0   3  10       22.97       23.29      1.30 o 
   1   3  10        0.96       -0.89      0.89 o 
   2   3  10        5.95       -0.28      1.63 o 
   3   3  10       64.07       51.38      3.19 o 
   4   3  10      213.16      163.19      7.75 o 
   5   3  10       36.07       35.92      6.91 o 
   6   3  10       28.34       20.23      4.86 o 
   7   3  10        8.79        9.76      4.60 o 
   8   3  10       29.91       33.69      6.91 o 
  -9   4  10       12.23       11.11      3.61 o 
  -8   4  10       12.27        6.01      3.22 o 
  -7   4  10        0.58       -2.20      2.48 o 
  -6   4  10        0.61       -2.08      2.08 o 
  -5   4  10       14.45       14.17      1.71 o 
  -4   4  10        4.97        6.10      1.35 o 
  -3   4  10        2.65        0.91      1.27 o 
  -2   4  10        0.22       -0.98      0.98 o 
  -1   4  10       52.49       46.66      1.56 o 
   0   4  10      192.28      201.73      4.00 o 
   1   4  10       12.85       10.26      1.69 o 
   2   4  10      111.08       99.45      3.63 o 
   3   4  10       10.82        8.87      1.66 o 
   4   4  10       77.67       47.25      5.44 o 
   5   4  10       55.76       47.08      5.44 o 
   6   4  10        6.15        2.85      4.02 o 
   7   4  10        7.29        7.32      7.32 o 
   8   4  10        0.52       -0.81      5.17 o 
  -9   5  10       16.62       11.92      3.61 o 
  -8   5  10        0.55        1.54      2.95 o 
  -7   5  10       12.51       10.16      2.95 o 
  -6   5  10        4.57        4.17      2.25 o 
  -5   5  10        0.00       -1.07      1.07 o 
  -4   5  10       34.13       27.64      1.95 o 
  -3   5  10       74.21       67.45      2.79 o 
  -2   5  10      261.17      250.21      3.71 o 
  -1   5  10        2.20        2.06      0.88 o 
   0   5  10       59.33       55.89      1.70 o 
   1   5  10      180.94      189.31      3.44 o 
   2   5  10      313.21      322.23      7.30 o 
   3   5  10        0.00       -1.94      1.94 o 
   4   5  10      218.71      187.98      8.62 o 
   5   5  10       42.12       32.19      5.28 o 
   6   5  10        1.09       -1.38      3.70 o 
   7   5  10        3.49        6.50      4.60 o 
   8   5  10        7.62        2.10      4.86 o 
  -8   6  10       89.28      107.84     10.66 o 
  -7   6  10       25.83       22.99      3.30 o 
  -6   6  10        2.07        1.42      2.08 o 
  -5   6  10        5.72        5.41      1.37 o 
  -4   6  10        0.01       -1.27      1.27 o 
  -3   6  10       20.78       13.63      1.12 o 
  -2   6  10        1.13       -0.98      0.98 o 
  -1   6  10       10.41       12.15      1.09 o 
   0   6  10       41.46       41.98      1.60 o 
   1   6  10      290.94      304.54      4.53 o 
   2   6  10      338.09      309.96      5.57 o 
   3   6  10      102.51      100.17      3.55 o 
   4   6  10      161.97      142.44      8.05 o 
   5   6  10       76.05       66.23     10.16 o 
   6   6  10       11.62        9.76      4.60 o 
   7   6  10       13.99       11.62      4.86 o 
   8   6  10        0.58       -3.66      4.60 o 
  -8   7  10       13.32       13.50      3.42 o 
  -7   7  10       19.09       20.43      3.53 o 
  -6   7  10        4.06        6.29      2.57 o 
  -5   7  10        0.28        0.02      1.37 o 
  -4   7  10        4.55        1.97      1.40 o 
  -3   7  10       21.80       20.03      1.13 o 
  -2   7  10       14.50       12.98      1.24 o 
  -1   7  10        8.79        6.42      1.26 o 
   0   7  10       24.74       25.51      1.36 o 
   1   7  10      157.56      164.91      3.20 o 
   2   7  10       80.79       95.40      3.37 o 
   3   7  10       19.67       22.59      2.12 o 
   4   7  10        2.44       -3.25      3.31 o 
   5   7  10        7.89        3.66      4.02 o 
   6   7  10       11.53       18.29      5.17 o 
   7   7  10        0.14       -1.41      8.94 o 
   8   7  10       60.90       66.19      7.75 o 
  -8   8  10       15.13       10.57      3.05 o 
  -7   8  10       14.73       14.33      3.33 o 
  -6   8  10       36.88       40.40      7.32 o 
  -5   8  10        5.56        4.57      1.85 o 
  -4   8  10        4.27        2.07      1.43 o 
  -3   8  10       38.29       28.25      1.32 o 
  -2   8  10        0.21       -0.82      0.82 o 
  -1   8  10        1.21       -0.66      0.96 o 
   0   8  10        2.49       -0.43      1.39 o 
   1   8  10      129.59      121.79      3.26 o 
   2   8  10      379.31      397.40      6.57 o 
   3   8  10      159.89      154.70      4.24 o 
   4   8  10        1.69        2.94      4.07 o 
   5   8  10        2.44        4.88      4.02 o 
   6   8  10        1.76        3.47      4.28 o 
   7   8  10        7.28        6.31      4.86 o 
   8   8  10       14.18       13.94      6.02 o 
  -8   9  10       32.48       36.21      4.09 o 
  -7   9  10      127.39      129.85     14.23 o 
  -6   9  10        4.46        3.86      2.54 o 
  -5   9  10       18.89       11.11      2.23 o 
  -4   9  10        8.16        8.35      1.65 o 
  -3   9  10        0.06       -0.48      0.93 o 
  -2   9  10       45.31       42.29      1.80 o 
  -1   9  10      182.40      182.71      3.50 o 
   0   9  10      332.80      330.95      5.28 o 
   1   9  10      653.49      670.90      7.94 o 
   2   9  10      130.16      120.75      4.25 o 
   3   9  10       15.53       16.95      1.85 o 
   4   9  10       22.84       20.47      4.63 o 
   5   9  10        6.62       10.16      4.60 o 
   6   9  10       69.46       60.70      6.32 o 
   7   9  10       16.55       24.97      5.75 o 
   8   9  10        0.03       -3.66      5.17 o 
  -8  10  10        0.15       -6.00      6.50 o 
  -7  10  10        1.66       -1.69      3.70 o 
  -6  10  10       17.05       15.98      2.13 o 
  -5  10  10        1.35       -0.34      1.65 o 
  -4  10  10       24.72       25.65      2.11 o 
  -3  10  10       61.78       59.95      1.94 o 
  -2  10  10       26.00       25.03      1.48 o 
  -1  10  10      530.78      509.35      6.55 o 
   0  10  10      198.02      193.76      7.43 o 
   1  10  10      413.67      405.34      5.27 o 
   2  10  10        0.46       -1.59      1.59 o 
   3  10  10      780.94      778.69     10.48 o 
   4  10  10       29.08       26.54      3.44 o 
   5  10  10        1.20       -2.21      4.07 o 
   6  10  10       50.82       58.85      6.59 o 
   7  10  10        0.15       -0.72      5.28 o 
   8  10  10        4.99        8.13      5.75 o 
  -8  11  10       11.18        7.97      4.28 o 
  -7  11  10       11.67       16.46      4.88 o 
  -6  11  10       43.85       36.64      2.63 o 
  -5  11  10       43.77       51.18      2.81 o 
  -4  11  10        4.69        3.93      1.80 o 
  -3  11  10        0.80        0.73      1.10 o 
  -2  11  10       37.96       38.83      1.83 o 
  -1  11  10      377.74      379.06      5.52 o 
   0  11  10     1179.49     1200.69     13.83 o 
   1  11  10       23.53       17.53      1.69 o 
   2  11  10       73.08       67.63      3.31 o 
   3  11  10      152.21      145.60      4.02 o 
   4  11  10        4.72       10.84      3.00 o 
   5  11  10        2.26        2.03      4.02 o 
   6  11  10        5.06        2.55      4.28 o 
   7  11  10        0.54        4.07      4.60 o 
   8  11  10        1.92        0.00      8.13 o 
  -8  12  10        2.05        3.63      4.28 o 
  -7  12  10        7.05        3.05      3.66 o 
  -6  12  10        7.87        5.85      2.09 o 
  -5  12  10        7.50        7.24      1.91 o 
  -4  12  10        3.79        3.59      1.58 o 
  -3  12  10       20.51       16.59      1.41 o 
  -2  12  10        9.86       16.92      1.73 o 
  -1  12  10      446.91      472.04      7.33 o 
   0  12  10      692.33      697.49      9.04 o 
   1  12  10       79.82       71.01      2.53 o 
   2  12  10      149.53      154.14      5.75 o 
   3  12  10      231.01      227.72      5.70 o 
   4  12  10        0.17        2.86      2.74 o 
   5  12  10       39.32       47.50      7.32 o 
   6  12  10        0.01        5.28      4.60 o 
   7  12  10       50.86       56.24      9.76 o 
  -7  13  10        1.31       -2.94      4.07 o 
  -6  13  10       26.14       24.10      2.56 o 
  -5  13  10        0.83        1.88      1.65 o 
  -4  13  10        1.74        4.78      1.85 o 
  -3  13  10       61.58       64.92      2.20 o 
  -2  13  10       74.54       69.85      2.77 o 
  -1  13  10      279.84      289.87      7.52 o 
   0  13  10      431.87      441.59      7.66 o 
   1  13  10      113.84      117.89      3.12 o 
   2  13  10        5.11        1.77      2.21 o 
   3  13  10       71.54       78.55      3.53 o 
   4  13  10        2.14        2.77      2.86 o 
   5  13  10        0.02        2.72      2.95 o 
   6  13  10        2.79        4.02      7.72 o 
   7  13  10       34.33       49.59      7.17 o 
  -7  14  10        0.89       -3.70      3.70 o 
  -6  14  10        8.67        3.93      2.09 o 
  -5  14  10        5.32        4.88      2.04 o 
  -4  14  10        0.97        1.63      2.11 o 
  -3  14  10        1.53        0.25      1.19 o 
  -2  14  10        8.05        4.32      1.53 o 
  -1  14  10      117.18      124.69      5.40 o 
   0  14  10       91.96       94.01      3.65 o 
   1  14  10       78.54       67.89      2.87 o 
   2  14  10       21.42       19.91      2.46 o 
   3  14  10       44.04       43.89      3.06 o 
   4  14  10        5.93        3.97      2.86 o 
   5  14  10       12.76       12.50      3.44 o 
   6  14  10        9.55       12.62      7.32 o 
   7  14  10        0.42       13.41     10.16 o 
  -7  15  10        0.81        0.00      8.54 o 
  -6  15  10        1.81       -2.09      2.09 o 
  -5  15  10       15.76       12.22      2.15 o 
  -4  15  10        0.04       -0.12      1.91 o 
  -3  15  10       52.61       49.33      2.88 o 
  -2  15  10        6.29        2.64      2.17 o 
  -1  15  10        7.32        6.03      2.01 o 
   0  15  10       70.74       58.55      3.01 o 
   1  15  10       10.53        6.48      1.56 o 
   2  15  10        3.27        4.47      3.45 o 
   3  15  10        0.81        0.25      2.27 o 
   4  15  10       24.73       33.02      3.83 o 
   5  15  10       37.32       46.37      4.65 o 
   6  15  10       69.81       89.44     15.04 o 
   7  15  10        3.98        2.85      5.75 o 
  -7  16  10        5.10        5.21      2.95 o 
  -6  16  10        0.11       -2.09      2.09 o 
  -5  16  10        2.54        2.11      1.91 o 
  -4  16  10        7.42        5.38      2.70 o 
  -3  16  10        0.72        2.17      1.65 o 
  -2  16  10        4.21        6.58      1.85 o 
  -1  16  10       30.95       36.11      2.99 o 
   0  16  10        1.02       -1.48      1.48 o 
   1  16  10       63.44       72.74      3.72 o 
   2  16  10        4.54        7.75      3.70 o 
   3  16  10        2.83        4.47      2.95 o 
   4  16  10       24.56       23.43      3.70 o 
   5  16  10        2.81       -1.00      3.22 o 
   6  16  10        2.00        5.28      5.28 o 
  -6  17  10        2.34        3.68      2.39 o 
  -5  17  10        0.10       -1.87      1.91 o 
  -4  17  10        2.73        0.03      2.04 o 
  -3  17  10       14.02       11.06      2.04 o 
  -2  17  10        1.08       -1.88      1.88 o 
  -1  17  10       57.68       61.92      4.82 o 
   0  17  10       75.86       86.42      4.46 o 
   1  17  10        0.43        0.81      3.45 o 
   2  17  10        3.81        2.81      3.12 o 
   3  17  10       11.92       10.35      5.42 o 
   4  17  10        0.42        1.67      3.10 o 
   5  17  10        7.87        9.90      3.70 o 
   6  17  10       12.45       14.19      5.66 o 
  -6  18  10       29.13       33.23      3.11 o 
  -5  18  10       10.30        6.14      2.47 o 
  -4  18  10        6.00        3.84      2.04 o 
  -3  18  10        1.24       -1.63      1.88 o 
  -2  18  10        5.77        6.11      2.04 o 
  -1  18  10        1.52        0.81      2.11 o 
   0  18  10       10.79        9.31      2.36 o 
   1  18  10        0.26        1.18      4.88 o 
   2  18  10        9.82        6.10      4.02 o 
   3  18  10       11.53        9.76      4.02 o 
   4  18  10        1.13        3.59      3.22 o 
   5  18  10        1.49       -3.22      3.22 o 
   6  18  10        4.31       -4.59      4.86 o 
  -6  19  10       12.82       16.72      2.95 o 
  -5  19  10        8.75        5.63      2.70 o 
  -4  19  10       12.48       14.83      2.39 o 
  -3  19  10        0.37        0.08      1.91 o 
  -2  19  10        0.24       -1.08      1.81 o 
  -1  19  10       25.11       30.88      2.87 o 
   0  19  10        7.08       10.18      2.23 o 
   1  19  10       15.37       15.61      4.28 o 
   2  19  10       10.95        6.50      4.02 o 
   3  19  10        5.00        1.31      3.70 o 
   4  19  10        3.92        6.59      4.77 o 
   5  19  10        3.53        9.04      3.89 o 
  -5  20  10       32.91       40.72      3.11 o 
  -4  20  10       30.23       35.36      3.01 o 
  -3  20  10       14.03       16.21      3.17 o 
  -2  20  10        1.84        0.95      2.13 o 
  -1  20  10       10.73       10.15      2.32 o 
   0  20  10        4.29        2.26      1.87 o 
   1  20  10        0.46       -2.51      3.31 o 
   2  20  10       11.91       15.61      4.28 o 
   3  20  10        6.04        1.44      3.70 o 
   4  20  10        0.38       -3.25      6.50 o 
   5  20  10        8.85       12.07      4.05 o 
  -5  21  10        1.13        0.48      2.29 o 
  -4  21  10        0.26        0.04      2.18 o 
  -3  21  10       15.50       20.96      2.70 o 
  -2  21  10       18.78       20.35      3.44 o 
  -1  21  10        0.00       -1.81      1.81 o 
   0  21  10        0.21       -1.79      1.95 o 
   1  21  10        1.62        1.94      3.70 o 
   2  21  10       29.74       27.18      5.17 o 
   3  21  10        2.68        1.63      4.02 o 
   4  21  10        0.46        2.79      3.90 o 
   5  21  10        0.76        0.81      6.50 o 
  -4  22  10        0.01       -2.09      2.09 o 
  -3  22  10        2.13       -0.96      2.65 o 
  -2  22  10        4.51        2.20      2.32 o 
  -1  22  10        0.00       -1.96      1.96 o 
   0  22  10        1.37        0.74      5.69 o 
   1  22  10        2.86        4.75      3.70 o 
   2  22  10        1.86        5.37      4.88 o 
   3  22  10        2.91        0.81      4.02 o 
   4  22  10       20.56       29.46      5.66 o 
  -3  23  10        6.68        9.85      2.74 o 
  -2  23  10        0.86        1.55      2.32 o 
  -1  23  10        0.86       -3.23      3.23 o 
   0  23  10        1.93       -4.88      5.69 o 
   1  23  10        0.02       -0.81      5.69 o 
   2  23  10       30.94       45.98      6.02 o 
   3  23  10        6.50        6.91      4.60 o 
  -2  24  10        0.00       -1.47      2.65 o 
  -1  24  10        1.07       -0.98      5.52 o 
   0  24  10        1.02        1.63      6.50 o 
   1  24  10        9.16       13.01      7.32 o 
   2  24  10       12.44       24.25      5.44 o 
  -1  25  10        7.62        7.98      2.63 o 
   0  25  10        5.73        7.32      6.50 o 
  -8   1  11        1.12        0.96      2.69 o 
  -7   1  11        0.01       -1.84      2.23 o 
  -6   1  11        4.79        4.26      2.04 o 
  -5   1  11        2.23        3.14      1.37 o 
  -4   1  11       77.28       85.43      2.96 o 
  -3   1  11      300.67      336.79      4.74 o 
  -2   1  11       24.53       23.50      1.35 o 
  -1   1  11       11.54        8.70      1.29 o 
   0   1  11       58.06       58.05      2.13 o 
   1   1  11        7.41        6.66      1.75 o 
   2   1  11       58.02       48.86      3.38 o 
   3   1  11       47.86       51.91      3.16 o 
   4   1  11        4.88       -0.41      3.45 o 
   5   1  11        0.13       -2.75      9.35 o 
   6   1  11        0.02       -1.63      3.70 o 
   7   1  11        2.73        1.29      5.69 o 
   8   1  11       58.33       73.75      8.05 o 
  -8   2  11        2.64        5.00      3.23 o 
  -7   2  11        1.92        1.37      2.74 o 
  -6   2  11        5.27        3.08      2.25 o 
  -5   2  11        0.00       -0.23      1.24 o 
  -4   2  11       14.16       17.35      1.69 o 
  -3   2  11        0.19       -1.04      1.04 o 
  -2   2  11       46.29       47.66      1.82 o 
  -1   2  11       92.52       97.45      2.33 o 
   0   2  11       87.64       98.52      2.98 o 
   1   2  11       52.07       44.52      2.15 o 
   2   2  11        1.13       -0.88      1.97 o 
   3   2  11        2.40        0.33      1.64 o 
   4   2  11        1.46       -0.94      3.70 o 
   5   2  11        0.11        0.31      3.70 o 
   6   2  11       30.39       28.10      5.75 o 
   7   2  11        0.22        7.65      4.86 o 
   8   2  11        2.57       10.45      5.66 o 
  -8   3  11        7.42       -0.76      2.74 o 
  -7   3  11        1.39        0.25      3.01 o 
  -6   3  11        0.17        0.04      2.25 o 
  -5   3  11        4.10        7.04      1.69 o 
  -4   3  11       16.93       21.63      1.84 o 
  -3   3  11       16.15       19.72      2.76 o 
  -2   3  11        6.45        4.39      1.07 o 
  -1   3  11       15.50       17.39      1.45 o 
   0   3  11        2.36        1.31      1.10 o 
   1   3  11      210.10      179.66      4.97 o 
   2   3  11       10.85        7.10      2.82 o 
   3   3  11       73.00       69.19      2.95 o 
   4   3  11       10.31       -0.31      4.07 o 
   5   3  11       31.49       27.11      7.32 o 
   6   3  11       10.64       11.57      4.86 o 
   7   3  11        4.27        0.81      4.60 o 
   8   3  11        3.50        6.50      5.75 o 
  -8   4  11        5.40        1.61      2.82 o 
  -7   4  11       10.78        9.43      2.95 o 
  -6   4  11        0.37       -1.81      1.99 o 
  -5   4  11        0.36        1.08      1.45 o 
  -4   4  11        0.03        1.17      1.31 o 
  -3   4  11      201.84      213.28      3.52 o 
  -2   4  11       61.11       66.96      2.06 o 
  -1   4  11      185.72      214.42      4.97 o 
   0   4  11       85.36      102.69      2.45 o 
   1   4  11       27.00       26.74      2.29 o 
   2   4  11       35.15       32.49      4.38 o 
   3   4  11        1.64       -0.30      1.59 o 
   4   4  11        0.08       -2.03      3.45 o 
   5   4  11       48.46       41.72      5.17 o 
   6   4  11       12.93        6.78      4.28 o 
   7   4  11        2.89        9.33      7.32 o 
   8   4  11        0.83       -6.71      8.13 o 
  -8   5  11       12.85       13.89      3.53 o 
  -7   5  11        0.00       -2.57      2.57 o 
  -6   5  11        0.94        0.88      1.47 o 
  -5   5  11        2.66        1.51      1.45 o 
  -4   5  11       16.98       16.35      1.76 o 
  -3   5  11        8.99       13.38      1.30 o 
  -2   5  11       40.95       48.43      1.82 o 
  -1   5  11      130.08      110.98      3.11 o 
   0   5  11      183.44      167.56      3.36 o 
   1   5  11      266.19      289.25      6.98 o 
   2   5  11       50.14       47.06      3.73 o 
   3   5  11       85.57       76.78      3.29 o 
   4   5  11        2.13        4.00      3.70 o 
   5   5  11        0.22       -3.56      4.07 o 
   6   5  11        1.03       -3.70      3.70 o 
   7   5  11        3.22        6.84      4.86 o 
   8   5  11       21.60       23.90      6.59 o 
  -8   6  11        0.02       -3.05      3.05 o 
  -7   6  11        2.19        9.80      3.10 o 
  -6   6  11        8.12        8.27      1.76 o 
  -5   6  11        7.25        7.71      1.71 o 
  -4   6  11       24.05       19.93      1.76 o 
  -3   6  11       11.32       10.50      1.21 o 
  -2   6  11        0.64       -0.57      1.03 o 
  -1   6  11      251.72      260.91      4.23 o 
   0   6  11        3.83        0.98      1.21 o 
   1   6  11      972.55     1010.59     11.02 o 
   2   6  11      199.70      201.42      6.98 o 
   3   6  11       29.26       25.59      2.12 o 
   4   6  11       34.63       24.04      4.86 o 
   5   6  11        3.94       -3.63      3.70 o 
   6   6  11        1.91       -4.47      4.47 o 
   7   6  11        0.01       -1.22      4.60 o 
   8   6  11       11.35       17.96      6.02 o 
  -8   7  11        0.41        0.89      3.05 o 
  -7   7  11        0.04       -0.40      2.97 o 
  -6   7  11       12.49        9.66      1.92 o 
  -5   7  11        5.26        4.33      2.06 o 
  -4   7  11        0.67       -1.31      1.31 o 
  -3   7  11       42.11       37.77      1.55 o 
  -2   7  11        0.69       -1.01      1.01 o 
  -1   7  11       16.30        9.59      1.45 o 
   0   7  11       36.69       39.55      2.64 o 
   1   7  11     1308.42     1334.62     13.88 o 
   2   7  11       81.45       73.79      3.39 o 
   3   7  11       10.08       13.77      2.04 o 
   4   7  11       22.66       20.33      7.72 o 
   5   7  11       16.64       18.27      4.86 o 
   6   7  11       17.02       14.63      4.86 o 
   7   7  11        0.04       -2.85      4.60 o 
   8   7  11       16.08       32.48      7.17 o 
  -8   8  11       11.80        9.20      3.30 o 
  -7   8  11        0.67       -1.68      3.65 o 
  -6   8  11       16.34       15.29      2.09 o 
  -5   8  11        3.68        4.60      1.69 o 
  -4   8  11        0.78        0.28      1.23 o 
  -3   8  11        0.00       -0.55      0.91 o 
  -2   8  11      222.12      211.32      3.78 o 
  -1   8  11       20.70       12.48      1.56 o 
   0   8  11       12.84       11.12      1.63 o 
   1   8  11      157.18      166.14      3.56 o 
   2   8  11       59.06       73.17      3.29 o 
   3   8  11      106.40      103.05      5.12 o 
   4   8  11        0.12        0.93      3.90 o 
   5   8  11        0.39        6.10      4.60 o 
   6   8  11       26.70       34.90      6.02 o 
   7   8  11        3.91        7.32      5.17 o 
  -8   9  11        0.38        0.37      3.05 o 
  -7   9  11        1.20        1.05      3.59 o 
  -6   9  11       56.84       66.56      2.99 o 
  -5   9  11       19.26       22.23      2.17 o 
  -4   9  11        1.29        0.60      1.42 o 
  -3   9  11       36.40       28.55      1.55 o 
  -2   9  11       80.83       82.41      3.26 o 
  -1   9  11        0.00       -1.18      1.18 o 
   0   9  11       23.12       19.64      2.35 o 
   1   9  11       44.29       45.03      2.05 o 
   2   9  11       88.31       87.53      3.59 o 
   3   9  11        0.24        0.81      1.98 o 
   4   9  11       57.02       58.54      6.02 o 
   5   9  11        5.12        9.76      4.60 o 
   6   9  11        0.25       -6.12      6.50 o 
   7   9  11       23.50       18.62      6.02 o 
  -7  10  11        0.18       -0.64      3.49 o 
  -6  10  11       39.40       37.32      2.81 o 
  -5  10  11       24.91       19.32      2.27 o 
  -4  10  11        2.48        3.07      1.80 o 
  -3  10  11        2.94        2.36      1.18 o 
  -2  10  11       75.93       89.23      2.93 o 
  -1  10  11        0.68       -1.47      1.47 o 
   0  10  11       11.52        5.94      1.85 o 
   1  10  11       61.38       64.82      2.48 o 
   2  10  11        1.05        0.15      1.94 o 
   3  10  11       53.21       47.03      3.01 o 
   4  10  11        2.70        8.13      4.28 o 
   5  10  11       35.83       45.15      6.10 o 
   6  10  11        3.92        0.25      4.49 o 
   7  10  11        7.74        8.64      5.69 o 
  -7  11  11        7.61        2.13      3.70 o 
  -6  11  11       13.54       16.15      2.42 o 
  -5  11  11        4.52        6.39      1.97 o 
  -4  11  11        5.27        3.72      1.85 o 
  -3  11  11        2.47        0.00      1.18 o 
  -2  11  11       64.92       75.34      3.48 o 
  -1  11  11       42.95       45.79      2.76 o 
   0  11  11        3.60       -1.76      1.99 o 
   1  11  11        5.41        4.09      1.51 o 
   2  11  11      133.15      132.31      4.41 o 
   3  11  11        9.68       10.57      2.38 o 
   4  11  11        4.47        9.86      5.69 o 
   5  11  11       21.40       32.16      5.75 o 
   6  11  11        2.29        8.04      5.44 o 
   7  11  11        0.01       -7.72      7.72 o 
  -7  12  11        0.55       -2.00      3.70 o 
  -6  12  11       31.05       27.76      2.63 o 
  -5  12  11        0.82        0.30      1.70 o 
  -4  12  11        2.75       -0.14      2.46 o 
  -3  12  11       24.31       21.34      2.35 o 
  -2  12  11       38.55       36.53      2.34 o 
  -1  12  11        2.81       -0.30      1.61 o 
   0  12  11        9.40        4.80      1.70 o 
   1  12  11      106.49      104.07      3.43 o 
   2  12  11       28.04       34.34      3.70 o 
   3  12  11        4.20        8.98      2.20 o 
   4  12  11       14.06       14.93      6.39 o 
   5  12  11        8.10        9.76      5.69 o 
   6  12  11       13.04       11.17      5.44 o 
   7  12  11        4.50        9.07      5.44 o 
  -7  13  11        4.53        6.83      4.28 o 
  -6  13  11        3.20        1.48      2.09 o 
  -5  13  11        1.11        1.37      2.04 o 
  -4  13  11       25.51       25.52      2.52 o 
  -3  13  11        3.83        3.35      1.85 o 
  -2  13  11       26.38       27.12      3.52 o 
  -1  13  11        1.86       -1.65      1.65 o 
   0  13  11        0.11       -0.91      1.48 o 
   1  13  11        1.09       -0.29      1.53 o 
   2  13  11        2.12        2.37      3.31 o 
   3  13  11       41.50       36.59      4.22 o 
   4  13  11        0.00        0.38      2.86 o 
   5  13  11        6.86       13.01      5.17 o 
   6  13  11        5.81        5.48      5.44 o 
   7  13  11        1.78        3.25      5.17 o 
  -7  14  11        0.24       -2.32      2.32 o 
  -6  14  11        1.22       -0.23      2.01 o 
  -5  14  11        1.99        0.47      2.04 o 
  -4  14  11        0.00        0.00      1.65 o 
  -3  14  11        6.64        5.90      2.04 o 
  -2  14  11       26.50       26.09      2.47 o 
  -1  14  11       29.39       25.97      2.34 o 
   0  14  11       15.56       14.37      1.95 o 
   1  14  11       14.54       12.13      2.44 o 
   2  14  11      105.12      101.04      6.59 o 
   3  14  11        1.50       -2.34      3.81 o 
   4  14  11        0.41        0.88      2.95 o 
   5  14  11        8.29       13.01      5.17 o 
   6  14  11       15.47       15.21      6.02 o 
  -6  15  11        2.43        1.66      2.09 o 
  -5  15  11        2.97        2.51      2.04 o 
  -4  15  11        2.06        1.38      1.79 o 
  -3  15  11        2.81        0.19      1.85 o 
  -2  15  11       13.57       15.45      2.57 o 
  -1  15  11       25.95       21.51      2.44 o 
   0  15  11        0.03       -1.54      1.54 o 
   1  15  11        0.01        0.00      4.07 o 
   2  15  11       27.80       28.83      4.60 o 
   3  15  11        2.66       -2.88      4.69 o 
   4  15  11       27.58       28.78      4.17 o 
   5  15  11       49.52       65.04      7.17 o 
   6  15  11       31.55       46.23      6.90 o 
  -6  16  11        2.94       -0.75      2.13 o 
  -5  16  11        7.73        5.77      2.58 o 
  -4  16  11        3.87        2.16      2.04 o 
  -3  16  11        0.04       -1.64      1.64 o 
  -2  16  11       95.59       90.37      4.63 o 
  -1  16  11        2.57       -0.41      4.31 o 
   0  16  11       56.56       63.44      3.23 o 
   1  16  11        0.10       -3.12      3.12 o 
   2  16  11        1.65       -0.95      5.69 o 
   3  16  11        0.00        1.22      3.45 o 
   4  16  11        2.26        4.40      3.22 o 
   5  16  11        2.77        2.85      5.17 o 
   6  16  11        0.03        4.88      5.17 o 
  -6  17  11       15.79       18.27      2.79 o 
  -5  17  11        1.28        0.96      2.15 o 
  -4  17  11        3.85        3.02      2.09 o 
  -3  17  11        9.48        8.07      2.09 o 
  -2  17  11       24.41       27.03      2.82 o 
  -1  17  11       19.35       21.93      2.63 o 
   0  17  11        0.46        0.81      1.54 o 
   1  17  11        6.19        9.76      4.02 o 
   2  17  11        3.28        5.69      3.45 o 
   3  17  11        6.27        8.83      4.28 o 
   4  17  11       17.72       21.13      4.60 o 
   5  17  11        2.32        5.69      5.08 o 
  -5  18  11        0.01       -2.04      2.04 o 
  -4  18  11        0.35       -1.16      2.04 o 
  -3  18  11       14.64       12.78      2.34 o 
  -2  18  11        1.37        1.63      2.08 o 
  -1  18  11       91.81       93.73      4.48 o 
   0  18  11       55.78       63.50      3.38 o 
   1  18  11        0.00        0.89      3.66 o 
   2  18  11        1.34        1.22      3.45 o 
   3  18  11        0.77       -1.38      3.70 o 
   4  18  11        0.01       -2.25      8.13 o 
   5  18  11        0.13       -3.61      3.61 o 
  -5  19  11        0.41       -2.09      2.09 o 
  -4  19  11        0.35       -1.68      2.09 o 
  -3  19  11        0.11       -0.90      2.32 o 
  -2  19  11        6.98        9.21      2.32 o 
  -1  19  11       31.62       28.15      2.87 o 
   0  19  11        0.93        1.74      1.65 o 
   1  19  11        1.48        5.50      3.70 o 
   2  19  11        0.00       -3.45      3.45 o 
   3  19  11        3.04        4.47      6.10 o 
   4  19  11        5.71       11.03      6.91 o 
   5  19  11        9.12       12.82      4.31 o 
  -4  20  11        5.52        8.46      2.47 o 
  -3  20  11        1.05        0.95      2.32 o 
  -2  20  11       56.72       65.70      4.09 o 
  -1  20  11        0.44        0.72      2.13 o 
   0  20  11        1.51       -0.27      1.85 o 
   1  20  11       30.39       48.23     13.01 o 
   2  20  11        0.00        0.00      4.02 o 
   3  20  11        6.71        6.40      7.72 o 
   4  20  11        4.06        6.25      4.49 o 
  -4  21  11        4.73        6.02      2.52 o 
  -3  21  11        0.47       -1.18      2.32 o 
  -2  21  11       15.40       14.00      3.11 o 
  -1  21  11        0.16       -2.08      2.08 o 
   0  21  11       20.14       28.46      7.32 o 
   1  21  11       33.13       49.22      5.75 o 
   2  21  11        5.89        9.38      4.28 o 
   3  21  11       10.85       16.88      4.86 o 
  -3  22  11        0.88        4.92      2.63 o 
  -2  22  11        0.29       -0.86      2.25 o 
  -1  22  11        0.01       -0.27      2.13 o 
   0  22  11       28.91       35.77      8.13 o 
   1  22  11       23.82       28.10      5.44 o 
   2  22  11        3.42        2.01      4.28 o 
   3  22  11        0.02        4.44      4.28 o 
  -2  23  11        0.00        1.84      3.12 o 
  -1  23  11        3.60       -1.37      2.74 o 
   0  23  11        5.67       -1.63      6.50 o 
   1  23  11        8.43       11.38      7.32 o 
   2  23  11        0.17       -2.38      4.28 o 
  -8   0  12       11.83        8.94      5.69 o 
  -7   0  12        0.01        0.00      4.07 o 
  -6   0  12        0.00       -1.22      2.30 o 
  -5   0  12      210.47      196.38      7.03 o 
  -4   0  12        8.88        3.70      2.54 o 
  -3   0  12        9.09       12.58      1.76 o 
  -2   0  12       67.84       85.44      4.28 o 
  -1   0  12       56.22       51.34      3.61 o 
   0   0  12       11.10        4.07      1.64 o 
   1   0  12        6.35        0.35      1.92 o 
   2   0  12        6.26        0.30      3.12 o 
   3   0  12       10.99        4.81      3.31 o 
   4   0  12        5.81        4.07      5.69 o 
   5   0  12       64.02       50.41      8.94 o 
   6   0  12        0.04       -0.81      5.69 o 
   7   0  12        0.65       -3.25      7.32 o 
  -8   1  12        0.00       -1.74      2.82 o 
  -7   1  12        2.86        7.36      3.25 o 
  -6   1  12        0.17       -1.56      1.56 o 
  -5   1  12        1.74        3.63      2.56 o 
  -4   1  12        1.54        4.43      1.80 o 
  -3   1  12       19.39       28.20      1.59 o 
  -2   1  12       46.35       52.20      2.54 o 
  -1   1  12       10.11        8.76      1.51 o 
   0   1  12        4.75        1.20      1.10 o 
   1   1  12       16.88       18.64      1.73 o 
   2   1  12       22.98       15.62      2.62 o 
   3   1  12       45.76       46.11      3.44 o 
   4   1  12       28.44       31.00      6.10 o 
   5   1  12       13.57       16.67      4.60 o 
   6   1  12        0.05       -1.03      9.35 o 
   7   1  12        5.01       19.77     11.38 o 
  -8   2  12        1.04       -2.63      2.63 o 
  -7   2  12        1.46       -0.99      3.98 o 
  -6   2  12       21.30       20.61      2.14 o 
  -5   2  12      226.13      225.24      5.29 o 
  -4   2  12       80.57       90.16      3.21 o 
  -3   2  12        6.79        9.99      1.21 o 
  -2   2  12       46.58       58.53      2.46 o 
  -1   2  12       16.75       17.34      1.53 o 
   0   2  12        7.71        6.38      1.41 o 
   1   2  12       10.36        1.61      1.36 o 
   2   2  12      200.54      193.21      5.88 o 
   3   2  12        2.12       -2.27      2.27 o 
   4   2  12       32.90       38.82      5.44 o 
   5   2  12        3.26        0.76      6.91 o 
   6   2  12        0.79        4.88      4.60 o 
   7   2  12        6.95       18.29      5.75 o 
  -8   3  12        0.29        2.48      3.44 o 
  -7   3  12        0.02        2.02      2.74 o 
  -6   3  12        1.38       -0.79      1.69 o 
  -5   3  12        1.45        1.79      1.85 o 
  -4   3  12       13.21       12.98      1.86 o 
  -3   3  12       26.33       26.76      1.53 o 
  -2   3  12      109.47      126.98      3.48 o 
  -1   3  12        0.10       -0.90      1.20 o 
   0   3  12      108.44      114.53      3.35 o 
   1   3  12       10.46        5.98      1.28 o 
   2   3  12      111.01       99.68      4.66 o 
   3   3  12       69.97       59.21      3.69 o 
   4   3  12       54.69       58.01      5.75 o 
   5   3  12        1.41       -3.70      3.70 o 
   6   3  12        1.06        2.53      5.28 o 
   7   3  12        8.42       17.48      5.75 o 
  -8   4  12        0.00       -2.82      2.82 o 
  -7   4  12        0.09       -2.70      2.74 o 
  -6   4  12        2.90        1.49      2.51 o 
  -5   4  12       30.80       27.57      2.93 o 
  -4   4  12        0.07       -0.75      1.54 o 
  -3   4  12       30.29       25.14      1.53 o 
  -2   4  12        1.37       -0.36      1.35 o 
  -1   4  12       14.38       18.18      1.61 o 
   0   4  12        1.31        1.19      1.37 o 
   1   4  12        6.47        2.37      1.24 o 
   2   4  12       69.94       49.13      3.62 o 
   3   4  12       11.47       11.85      2.69 o 
   4   4  12        6.12        0.81      5.69 o 
   5   4  12        5.62        5.85      4.28 o 
   6   4  12       20.82       26.68      5.75 o 
   7   4  12        1.93        0.04      6.91 o 
  -7   5  12        3.66        4.33      3.32 o 
  -6   5  12        1.02        0.39      1.69 o 
  -5   5  12        0.19       -1.47      1.47 o 
  -4   5  12       31.64       33.92      2.31 o 
  -3   5  12        0.11       -0.75      1.06 o 
  -2   5  12       32.61       34.09      1.94 o 
  -1   5  12       18.62       16.71      2.00 o 
   0   5  12       60.38       74.20      3.39 o 
   1   5  12       19.11       17.70      1.47 o 
   2   5  12      143.37      125.22      5.05 o 
   3   5  12       98.71       89.28      5.05 o 
   4   5  12       25.08       26.58      5.17 o 
   5   5  12       30.97       33.58      5.44 o 
   6   5  12       50.55       69.60     15.85 o 
   7   5  12       25.21       22.36      6.32 o 
  -7   6  12        0.05        0.62      2.63 o 
  -6   6  12        5.77        9.43      1.95 o 
  -5   6  12        0.00       -1.45      1.45 o 
  -4   6  12        0.07       -0.23      1.45 o 
  -3   6  12       25.41       25.54      1.53 o 
  -2   6  12       62.79       71.09      2.61 o 
  -1   6  12      123.38      138.02      3.98 o 
   0   6  12      190.70      213.28      6.34 o 
   1   6  12        0.07        0.24      1.60 o 
   2   6  12       46.99       35.63      3.10 o 
   3   6  12       61.89       59.85      3.75 o 
   4   6  12        0.68       -3.14      3.90 o 
   5   6  12        0.99        2.22      4.28 o 
   6   6  12        4.51        4.07      4.60 o 
   7   6  12        3.71        8.17      5.44 o 
  -7   7  12        2.27        5.91      3.05 o 
  -6   7  12        3.96        2.17      1.86 o 
  -5   7  12        9.76       11.35      1.92 o 
  -4   7  12        1.16       -0.18      1.57 o 
  -3   7  12        9.96        8.22      1.56 o 
  -2   7  12       94.58      104.77      3.03 o 
  -1   7  12      173.44      195.10      4.90 o 
   0   7  12      287.10      317.32      6.26 o 
   1   7  12        0.44        1.39      2.33 o 
   2   7  12       19.24       16.82      2.35 o 
   3   7  12        3.72        2.00      2.47 o 
   4   7  12        2.28        2.60      4.28 o 
   5   7  12        0.11        3.25      4.28 o 
   6   7  12        0.04       -4.28      4.28 o 
   7   7  12        0.06        4.79      9.35 o 
  -7   8  12        0.46       -2.74      2.74 o 
  -6   8  12        7.34        7.17      1.92 o 
  -5   8  12        2.36        2.78      1.73 o 
  -4   8  12        0.15        0.49      1.57 o 
  -3   8  12       37.29       35.06      2.11 o 
  -2   8  12       11.10        6.59      1.71 o 
  -1   8  12       97.78       92.65      3.59 o 
   0   8  12      100.91      109.84      5.16 o 
   1   8  12       10.93       13.79      1.89 o 
   2   8  12        0.10       -1.79      2.74 o 
   3   8  12       25.26       33.37      3.27 o 
   4   8  12        6.37        7.48      4.28 o 
   5   8  12       50.03       60.95      6.59 o 
   6   8  12        6.21        9.76      5.69 o 
   7   8  12       23.83       29.37      6.59 o 
  -7   9  12        2.39        2.94      2.82 o 
  -6   9  12        1.00       -1.59      1.71 o 
  -5   9  12        8.39       13.62      2.11 o 
  -4   9  12        3.93        3.49      1.69 o 
  -3   9  12      201.23      212.98      4.75 o 
  -2   9  12      414.29      435.39      6.52 o 
  -1   9  12      103.67      114.55      4.07 o 
   0   9  12      146.73      171.02      4.68 o 
   1   9  12       93.29       98.86      4.34 o 
   2   9  12      175.50      179.35      6.33 o 
   3   9  12        0.09       -3.70      3.70 o 
   4   9  12       37.23       47.17      5.75 o 
   5   9  12        7.09        6.12      4.86 o 
   6   9  12        1.73        0.81     14.63 o 
   7   9  12        0.84       -2.85      5.17 o 
  -7  10  12        0.12       -3.72      3.72 o 
  -6  10  12        1.13        4.33      1.89 o 
  -5  10  12        6.82        4.01      1.83 o 
  -4  10  12        9.06        8.36      1.83 o 
  -3  10  12      239.34      262.66      5.43 o 
  -2  10  12      203.43      224.52      4.53 o 
  -1  10  12       79.29       81.91      4.93 o 
   0  10  12        9.50        9.23      3.64 o 
   1  10  12       16.80       11.31      1.88 o 
   2  10  12        8.15       10.27      3.05 o 
   3  10  12       11.90       12.41      4.28 o 
   4  10  12        9.94        6.67      4.28 o 
   5  10  12      170.26      200.26     14.63 o 
   6  10  12        9.09        4.07      5.17 o 
   7  10  12        0.45        2.31      5.44 o 
  -7  11  12        7.16       10.09      2.56 o 
  -6  11  12        4.09        6.97      2.11 o 
  -5  11  12        4.82        6.83      1.90 o 
  -4  11  12       15.76       13.21      2.13 o 
  -3  11  12      133.24      158.54      5.37 o 
  -2  11  12      200.86      213.11      4.80 o 
  -1  11  12       16.25       13.65      2.09 o 
   0  11  12        1.19       -3.40      3.40 o 
   1  11  12        0.19       -0.27      1.54 o 
   2  11  12       54.72       53.22      5.08 o 
   3  11  12       15.62       21.17      3.44 o 
   4  11  12        6.90        5.18      4.49 o 
   5  11  12        6.21        7.13      4.86 o 
   6  11  12        0.00       -3.87      4.86 o 
  -6  12  12        3.56        3.76      1.86 o 
  -5  12  12        1.52       -0.26      2.23 o 
  -4  12  12       17.63       16.65      2.34 o 
  -3  12  12      144.22      150.47      4.20 o 
  -2  12  12      146.40      150.49      5.15 o 
  -1  12  12       36.07       36.50      3.29 o 
   0  12  12       25.56       20.77      2.18 o 
   1  12  12        0.16       -3.12      3.12 o 
   2  12  12        9.06       11.27      3.90 o 
   3  12  12       67.21       74.62      4.78 o 
   4  12  12       36.64       52.58     10.16 o 
   5  12  12        6.34        9.35      9.35 o 
   6  12  12        0.09       -3.20      4.86 o 
  -6  13  12        0.40        0.10      2.09 o 
  -5  13  12        0.12       -1.91      1.91 o 
  -4  13  12        0.67        0.65      1.91 o 
  -3  13  12       52.48       52.23      3.18 o 
  -2  13  12      289.61      321.25      8.07 o 
  -1  13  12        0.11       -2.14      2.14 o 
   0  13  12        0.11       -1.54      1.54 o 
   1  13  12        8.60        6.19      4.07 o 
   2  13  12        0.02       -1.11      3.12 o 
   3  13  12        5.05        6.50      3.90 o 
   4  13  12        3.27       12.20      4.88 o 
   5  13  12        8.99       14.21      5.44 o 
   6  13  12        5.17        2.15     11.79 o 
  -6  14  12        6.41        7.66      2.52 o 
  -5  14  12        0.21       -2.09      2.09 o 
  -4  14  12        5.97        2.32      2.04 o 
  -3  14  12       20.35       32.45      3.03 o 
  -2  14  12      100.63      111.95      4.75 o 
  -1  14  12        0.69       -0.73      1.65 o 
   0  14  12       43.71       45.92      2.81 o 
   1  14  12        0.01       -0.41      3.45 o 
   2  14  12        2.11        7.20      3.90 o 
   3  14  12        5.07       -0.34      3.31 o 
   4  14  12        7.76       11.29      4.86 o 
   5  14  12       52.08       50.43     10.16 o 
   6  14  12        3.20       -4.30      4.86 o 
  -6  15  12        1.75       -2.35      2.35 o 
  -5  15  12        1.05       -0.55      2.93 o 
  -4  15  12        0.68       -1.42      2.35 o 
  -3  15  12        8.58        6.60      2.27 o 
  -2  15  12       52.54       49.87      3.37 o 
  -1  15  12       15.09       20.27      2.39 o 
   0  15  12       13.04       13.29      2.00 o 
   1  15  12        0.01       -1.63      3.45 o 
   2  15  12        3.39        2.19      3.70 o 
   3  15  12       18.51       34.33      5.08 o 
   4  15  12       32.81       41.24      6.32 o 
   5  15  12        6.60       14.56      9.35 o 
  -5  16  12        0.09       -2.09      2.09 o 
  -4  16  12        2.06       -1.62      2.09 o 
  -3  16  12        8.29        6.67      3.30 o 
  -2  16  12       23.25       21.76      2.82 o 
  -1  16  12        6.64        8.84      3.40 o 
   0  16  12        0.54        0.96      1.73 o 
   1  16  12        0.01        0.06      3.70 o 
   2  16  12       13.20       12.30      5.69 o 
   3  16  12        4.83        6.74      3.90 o 
   4  16  12        0.07        1.95      4.88 o 
   5  16  12        4.63       13.98      6.02 o 
  -5  17  12        0.52       -0.21      2.18 o 
  -4  17  12        0.68       -1.68      2.15 o 
  -3  17  12       28.21       29.30      3.12 o 
  -2  17  12        0.12       -2.08      2.08 o 
  -1  17  12        8.14        3.43      2.13 o 
   0  17  12       20.02       25.68      2.44 o 
   1  17  12        0.02       -0.19      3.70 o 
   2  17  12       11.15       14.47      4.28 o 
   3  17  12        5.93       10.68      4.28 o 
   4  17  12       45.93       70.73      6.83 o 
   5  17  12       28.37       46.24      6.90 o 
  -4  18  12        0.27       -1.85      2.15 o 
  -3  18  12        0.01        1.72      2.32 o 
  -2  18  12       11.04       17.97      2.82 o 
  -1  18  12       10.56       10.14      2.97 o 
   0  18  12        0.61        2.38      1.73 o 
   1  18  12        8.83        6.99      4.88 o 
   2  18  12        0.78       -3.45      3.45 o 
   3  18  12        6.20        4.66      4.28 o 
   4  18  12        1.27        0.11      7.72 o 
  -4  19  12       10.80       16.31      2.82 o 
  -3  19  12        6.73        4.28      2.57 o 
  -2  19  12       12.24       16.11      2.87 o 
  -1  19  12        0.56       -2.77      2.99 o 
   0  19  12        4.54        7.37      2.59 o 
   1  19  12        0.17       -3.70      3.70 o 
   2  19  12        0.28       -4.02      4.02 o 
   3  19  12        0.94       -0.41      5.28 o 
   4  19  12        0.28       -5.69      5.69 o 
  -3  20  12        1.25        1.67      2.57 o 
  -2  20  12        0.58        0.81      2.37 o 
  -1  20  12       10.74       10.78      2.63 o 
   0  20  12        5.73        6.50      5.69 o 
   1  20  12        1.46        5.85      4.28 o 
   2  20  12        2.03        0.81      4.02 o 
   3  20  12        1.14        6.66      4.49 o 
  -2  21  12        3.56        1.12      2.32 o 
  -1  21  12        4.08        4.49      2.78 o 
   0  21  12       13.16       26.83      7.32 o 
   1  21  12        5.06       15.04      4.60 o 
   2  21  12        0.11       -3.38      3.70 o 
  -1  22  12        1.00        1.31      2.37 o 
   0  22  12       18.56       23.58      8.13 o 
   1  22  12        4.93        8.94      5.69 o 
  -7   1  13        0.60       -2.22      3.12 o 
  -6   1  13        3.16        0.07      1.97 o 
  -5   1  13       47.77       50.55      3.03 o 
  -4   1  13        0.12        2.61      1.70 o 
  -3   1  13        0.13       -1.41      1.41 o 
  -2   1  13        4.12        3.00      1.70 o 
  -1   1  13        3.68       -1.91      1.91 o 
   0   1  13       46.67       50.38      5.75 o 
   1   1  13        2.55        0.87      1.56 o 
   2   1  13        1.47       -3.70      3.70 o 
   3   1  13        0.06        0.81      4.02 o 
   4   1  13        0.34        0.00      4.02 o 
   5   1  13        1.00       -1.73      4.28 o 
   6   1  13       23.47       25.85     10.98 o 
   7   1  13        0.00       -2.85      5.17 o 
  -7   2  13        4.79        2.32      2.82 o 
  -6   2  13        0.37       -1.31      1.76 o 
  -5   2  13       15.74       16.55      2.21 o 
  -4   2  13        1.27        1.88      1.88 o 
  -3   2  13        0.23       -1.70      1.70 o 
  -2   2  13       15.27       12.95      1.80 o 
  -1   2  13        1.35       -1.74      1.74 o 
   0   2  13        0.77       -1.37      1.37 o 
   1   2  13        0.52       -1.53      1.53 o 
   2   2  13        8.83       14.31      4.88 o 
   3   2  13        1.86        2.03      4.02 o 
   4   2  13       19.04       24.96      5.17 o 
   5   2  13        5.19        2.60      4.28 o 
   6   2  13        3.80        5.22      5.44 o 
   7   2  13       10.41       19.92      6.32 o 
  -7   3  13        0.90        0.41      2.82 o 
  -6   3  13       29.09       40.37      2.61 o 
  -5   3  13       33.08       45.11      2.55 o 
  -4   3  13        4.60        5.24      1.80 o 
  -3   3  13        2.48        2.66      1.99 o 
  -2   3  13       20.06       30.22      2.01 o 
  -1   3  13        2.57       -2.03      2.03 o 
   0   3  13        3.51       -1.39      1.51 o 
   1   3  13        2.17       -1.08      2.66 o 
   2   3  13        3.01        4.47      6.10 o 
   3   3  13        3.26       -4.02      4.02 o 
   4   3  13       14.14       16.79      4.86 o 
   5   3  13       28.83       30.87      5.75 o 
   6   3  13       46.68       63.70      7.17 o 
   7   3  13        1.15       -4.88      5.17 o 
  -7   4  13        2.59        4.77      3.22 o 
  -6   4  13        0.21        1.45      1.71 o 
  -5   4  13        5.48        6.02      2.31 o 
  -4   4  13        7.55        5.50      2.01 o 
  -3   4  13        0.64       -1.55      1.55 o 
  -2   4  13        5.07        2.55      1.57 o 
  -1   4  13       13.74        6.30      2.52 o 
   0   4  13       49.51       41.08      2.42 o 
   1   4  13        8.01        4.30      3.17 o 
   2   4  13       52.83       45.64      5.69 o 
   3   4  13       16.63       19.90      4.60 o 
   4   4  13        5.50        1.52      4.28 o 
   5   4  13       10.31       17.97      5.17 o 
   6   4  13        1.59        3.66      5.28 o 
   7   4  13        0.00       -5.17      5.17 o 
  -7   5  13        0.07       -0.04      2.74 o 
  -6   5  13        8.36       16.84      2.29 o 
  -5   5  13        1.53        2.03      1.76 o 
  -4   5  13        0.40        0.14      1.57 o 
  -3   5  13       19.18       16.31      2.43 o 
  -2   5  13       99.93      108.44      4.10 o 
  -1   5  13      224.43      253.42      5.79 o 
   0   5  13        1.14        0.87      2.23 o 
   1   5  13       17.63       21.60      3.52 o 
   2   5  13       37.07       35.32      8.13 o 
   3   5  13        1.60       -0.69      3.70 o 
   4   5  13        0.03        0.98      4.06 o 
   5   5  13        0.01       -0.41      4.60 o 
   6   5  13       24.44       34.55     12.60 o 
  -7   6  13        0.34       -1.90      2.31 o 
  -6   6  13        0.03        0.29      1.86 o 
  -5   6  13        1.75       -1.52      1.71 o 
  -4   6  13       10.15       14.08      1.98 o 
  -3   6  13        2.38        0.32      2.41 o 
  -2   6  13       53.15       45.96      2.48 o 
  -1   6  13      297.57      352.54      7.13 o 
   0   6  13       25.73       26.58      2.42 o 
   1   6  13       78.61       98.71      3.41 o 
   2   6  13        6.52       12.03      4.28 o 
   3   6  13        2.18        4.50      4.28 o 
   4   6  13       10.27        5.58      4.47 o 
   5   6  13        5.66        4.50      7.32 o 
   6   6  13       33.84       28.85      6.59 o 
  -7   7  13        0.70        0.24      2.52 o 
  -6   7  13        2.28        2.71      1.97 o 
  -5   7  13        1.28        0.63      1.73 o 
  -4   7  13       10.40       11.78      2.16 o 
  -3   7  13        8.53        5.36      1.69 o 
  -2   7  13        0.83        0.15      1.47 o 
  -1   7  13      583.01      617.24     10.06 o 
   0   7  13      287.28      344.74      6.76 o 
   1   7  13        5.19        2.14      2.04 o 
   2   7  13        0.16       -3.45      3.45 o 
   3   7  13        1.24       -1.63      5.69 o 
   4   7  13       23.66       31.35      5.44 o 
   5   7  13       41.37       37.80     10.57 o 
   6   7  13        0.99        4.79      5.08 o 
  -6   8  13       12.32       19.20      2.43 o 
  -5   8  13        2.14        2.07      2.32 o 
  -4   8  13       29.95       21.72      2.30 o 
  -3   8  13        3.11       -0.41      1.64 o 
  -2   8  13        2.96        4.51      1.89 o 
  -1   8  13      182.14      199.69      5.37 o 
   0   8  13      198.85      204.70      5.03 o 
   1   8  13        0.81       -2.44      3.45 o 
   2   8  13       35.91       32.04     10.98 o 
   3   8  13        0.00        1.13      3.70 o 
   4   8  13       26.00       24.84      6.10 o 
   5   8  13       36.94       28.81      6.02 o 
   6   8  13        0.05       -1.63      5.17 o 
  -6   9  13        0.24       -1.80      1.80 o 
  -5   9  13        1.01        2.25      1.92 o 
  -4   9  13       16.61       14.53      3.75 o 
  -3   9  13        4.07        7.14      1.86 o 
  -2   9  13        5.43        5.93      2.58 o 
  -1   9  13       36.99       51.47      2.99 o 
   0   9  13        0.15       -1.54      1.54 o 
   1   9  13        0.22       -0.22      3.12 o 
   2   9  13       19.91       15.45      6.50 o 
   3   9  13        8.67        9.35      4.49 o 
   4   9  13        5.98       11.62      4.86 o 
   5   9  13        2.64       -2.55      4.47 o 
   6   9  13       44.12       51.75      7.17 o 
  -6  10  13        8.11        8.25      2.14 o 
  -5  10  13        0.83        3.47      1.86 o 
  -4  10  13       54.66       68.20      3.22 o 
  -3  10  13        4.50        3.18      1.83 o 
  -2  10  13        7.35        7.47      2.04 o 
  -1  10  13      116.56      128.60      4.33 o 
   0  10  13        3.71        0.35      1.99 o 
   1  10  13       10.27        1.13      3.70 o 
   2  10  13        8.61        7.32      3.90 o 
   3  10  13       36.46       45.60      5.44 o 
   4  10  13        0.47        4.82      4.28 o 
   5  10  13       18.90       18.01      7.32 o 
   6  10  13        0.01       -3.97      5.08 o 
  -6  11  13        1.52       -1.16      1.95 o 
  -5  11  13        0.39        1.12      1.86 o 
  -4  11  13        8.29        8.26      2.11 o 
  -3  11  13        0.01        0.87      1.96 o 
  -2  11  13        0.06        0.61      2.08 o 
  -1  11  13        1.45        1.22      1.91 o 
   0  11  13       13.83       12.22      2.00 o 
   1  11  13        3.36        2.94      3.70 o 
   2  11  13        1.07        3.38      3.45 o 
   3  11  13        0.48        5.69      6.50 o 
   4  11  13       10.23        9.49      6.10 o 
   5  11  13        0.01       -2.85      6.91 o 
   6  11  13        1.32        5.69      7.72 o 
  -6  12  13        8.08        4.55      2.24 o 
  -5  12  13        3.20        2.66      1.98 o 
  -4  12  13       13.81       15.06      2.28 o 
  -3  12  13        0.00       -1.91      1.91 o 
  -2  12  13        0.48        1.63      2.08 o 
  -1  12  13        1.56       -2.46      2.46 o 
   0  12  13       24.05       26.15      2.44 o 
   1  12  13        0.25        2.19      3.70 o 
   2  12  13        0.88        4.00      3.31 o 
   3  12  13        2.70        2.44      6.50 o 
   4  12  13       28.24       33.73      5.66 o 
   5  12  13       12.16       19.78     12.60 o 
  -5  13  13        1.98        0.77      2.36 o 
  -4  13  13        4.79        3.04      2.03 o 
  -3  13  13        1.75       -0.63      2.13 o 
  -2  13  13        5.84        3.88      2.13 o 
  -1  13  13        9.88       11.90      2.15 o 
   0  13  13        4.57        5.75      2.23 o 
   1  13  13        4.01        6.63      3.70 o 
   2  13  13        6.12        6.94      3.70 o 
   3  13  13       27.31       47.15      8.94 o 
   4  13  13       23.05       22.76      8.94 o 
   5  13  13        3.38        2.10      4.86 o 
  -5  14  13        2.53        0.62      2.04 o 
  -4  14  13        0.76       -1.83      1.83 o 
  -3  14  13        1.42       -2.68      3.01 o 
  -2  14  13        4.06       -1.12      2.08 o 
  -1  14  13        0.28       -0.24      1.91 o 
   0  14  13        1.18       -0.41      1.91 o 
   1  14  13        0.61        4.07      3.70 o 
   2  14  13        0.04       -3.31      3.31 o 
   3  14  13       12.96       11.38      7.32 o 
   4  14  13        0.81        2.44      7.32 o 
   5  14  13        3.04        1.63      5.17 o 
  -5  15  13        0.31       -0.20      2.34 o 
  -4  15  13        2.68        2.73      3.29 o 
  -3  15  13        5.54        5.73      2.57 o 
  -2  15  13        4.02       -1.58      2.13 o 
  -1  15  13        1.23        0.41      2.23 o 
   0  15  13        0.07        2.42      1.99 o 
   1  15  13        0.13       -4.88      4.88 o 
   2  15  13        4.80        6.10      4.02 o 
   3  15  13       15.85       29.47      5.08 o 
   4  15  13       25.02       36.59      9.76 o 
  -4  16  13       24.90       32.38      3.61 o 
  -3  16  13        7.88        1.69      2.32 o 
  -2  16  13        0.80        0.99      2.25 o 
  -1  16  13        0.63        2.92      2.25 o 
   0  16  13        2.41       -1.02      1.73 o 
   1  16  13        0.06        1.63      4.02 o 
   2  16  13        0.03        0.00      3.90 o 
   3  16  13        2.93        2.54      4.49 o 
   4  16  13        8.32        0.00      7.32 o 
  -4  17  13        3.02       -2.57      2.57 o 
  -3  17  13       15.49       13.39      2.82 o 
  -2  17  13        9.01        2.23      3.40 o 
  -1  17  13       14.09       15.86      2.63 o 
   0  17  13       24.22       33.92      3.55 o 
   1  17  13        0.12       -3.31      3.31 o 
   2  17  13       31.57       45.98      6.02 o 
   3  17  13        3.49        6.25      4.49 o 
  -3  18  13       19.11       21.43      4.91 o 
  -2  18  13       10.00       14.90      2.63 o 
  -1  18  13        1.85        1.77      2.32 o 
   0  18  13        5.66       16.50      4.86 o 
   1  18  13        1.23       -4.02      4.02 o 
   2  18  13        0.52       -3.70      3.70 o 
   3  18  13        0.11        3.66      4.60 o 
  -2  19  13        0.74       -0.94      2.90 o 
  -1  19  13        3.79        4.49      2.57 o 
   0  19  13        8.33       14.23      4.60 o 
   1  19  13        3.65        0.54      4.28 o 
   2  19  13        3.96        3.66      4.60 o 
  -1  20  13       44.39       60.25      3.72 o 
   0  20  13        2.92        5.69      6.50 o 
   1  20  13       12.42       14.63      5.17 o 
  -6   0  14       34.55       39.65      4.49 o 
  -5   0  14        5.70        6.58      3.66 o 
  -4   0  14       16.74       22.37      3.45 o 
  -3   0  14       18.65       29.13      3.70 o 
  -2   0  14        0.01       -2.44      2.44 o 
  -1   0  14        8.49        6.10      2.30 o 
   0   0  14       67.40       69.39      7.72 o 
   1   0  14        6.70       -4.88      4.88 o 
   2   0  14        1.89       -4.88      5.69 o 
   3   0  14        1.48       -4.88      4.88 o 
   4   0  14        1.82       -0.81      5.69 o 
   5   0  14        5.14        0.81      6.50 o 
   6   0  14        0.45       -7.32      7.32 o 
  -6   1  14        1.31        2.62      2.21 o 
  -5   1  14        9.57        8.02      2.11 o 
  -4   1  14        0.04       -1.80      1.80 o 
  -3   1  14        0.26       -1.58      1.70 o 
  -2   1  14       13.13        9.12      1.80 o 
  -1   1  14        1.54       -1.88      1.88 o 
   0   1  14       27.08       25.73      2.63 o 
   1   1  14       17.95       10.12      9.76 o 
   2   1  14        1.49       -3.70      3.70 o 
   3   1  14        7.00        7.72      4.60 o 
   4   1  14        6.51        0.43      4.28 o 
   5   1  14        0.03        1.63      4.60 o 
   6   1  14        9.95       14.52      6.02 o 
  -6   2  14        1.83        0.85      2.11 o 
  -5   2  14        0.00        2.64      2.03 o 
  -4   2  14        6.13        7.02      2.21 o 
  -3   2  14       15.45       19.25      2.21 o 
  -2   2  14        7.09        7.63      1.80 o 
  -1   2  14        3.45       -1.70      1.70 o 
   0   2  14       63.13       59.99      3.37 o 
   1   2  14        4.35        0.41      5.28 o 
   2   2  14        0.13       -2.88      5.69 o 
   3   2  14        8.41        8.94      4.60 o 
   4   2  14        0.07       -1.68      4.28 o 
   5   2  14        1.62       -1.22      5.28 o 
   6   2  14        0.12       -1.22      7.72 o 
  -6   3  14        1.16       -1.73      2.04 o 
  -5   3  14       10.69       12.99      2.39 o 
  -4   3  14        0.45       -1.70      1.70 o 
  -3   3  14        1.08        0.54      1.80 o 
  -2   3  14        0.14        0.86      1.70 o 
  -1   3  14        0.84       -1.70      1.70 o 
   0   3  14      109.75      115.92      4.65 o 
   1   3  14       85.67       76.38      6.32 o 
   2   3  14        2.97        0.81      4.02 o 
   3   3  14       12.94       12.72      4.86 o 
   4   3  14        0.07       -3.90      3.90 o 
   5   3  14        4.87       10.91      5.44 o 
   6   3  14       14.90       26.96     16.67 o 
  -6   4  14        0.74        1.41      2.01 o 
  -5   4  14        1.03        2.24      1.86 o 
  -4   4  14        9.18        9.65      2.21 o 
  -3   4  14        9.08        7.64      2.11 o 
  -2   4  14        0.53       -0.77      1.70 o 
  -1   4  14       55.95       50.03      2.74 o 
   0   4  14       80.61       90.74      4.09 o 
   1   4  14        0.09        1.63      5.69 o 
   2   4  14        2.25        4.66      4.28 o 
   3   4  14        5.02       -3.04      4.28 o 
   4   4  14        9.19        1.14      4.28 o 
   5   4  14        1.07        7.53      5.44 o 
   6   4  14        7.84        9.76      8.13 o 
  -6   5  14        0.63       -2.01      2.01 o 
  -5   5  14        0.44       -1.09      1.71 o 
  -4   5  14        6.91        7.97      2.06 o 
  -3   5  14       17.20       14.83      2.21 o 
  -2   5  14        1.19        1.40      1.80 o 
  -1   5  14       20.74       21.62      2.27 o 
   0   5  14        2.54       -1.12      1.89 o 
   1   5  14       22.25       12.20      6.50 o 
   2   5  14       44.51       55.36      6.02 o 
   3   5  14        6.54        4.93      4.28 o 
   4   5  14       15.44       14.73      4.86 o 
   5   5  14       70.84       92.64      8.32 o 
   6   5  14        7.12       -3.25      5.17 o 
  -6   6  14        1.13       -0.32      1.89 o 
  -5   6  14        4.24        3.30      1.97 o 
  -4   6  14       10.98       11.26      2.94 o 
  -3   6  14        8.00        6.40      2.46 o 
  -2   6  14        9.55        8.29      2.07 o 
  -1   6  14       52.08       60.81      3.17 o 
   0   6  14        1.18       -1.51      1.51 o 
   1   6  14       23.06       21.14      6.50 o 
   2   6  14        0.05        0.27      4.28 o 
   3   6  14        0.54       -3.36      4.28 o 
   4   6  14        2.09       -1.63      5.69 o 
   5   6  14        2.80       -1.39      4.86 o 
  -6   7  14        7.12        8.27      2.23 o 
  -5   7  14       14.65       13.42      2.39 o 
  -4   7  14       37.48       35.57      2.91 o 
  -3   7  14       25.96       33.03      2.48 o 
  -2   7  14       56.78       68.50      4.22 o 
  -1   7  14        0.70        1.14      1.91 o 
   0   7  14       16.43       24.03      2.39 o 
   1   7  14        4.95        2.44      5.69 o 
   2   7  14       44.90       45.53      8.13 o 
   3   7  14        0.03       -2.38      4.28 o 
   4   7  14       20.62       34.09      6.02 o 
   5   7  14        5.59        1.63      5.17 o 
  -6   8  14        0.00       -0.13      2.35 o 
  -5   8  14       21.80       26.29      2.52 o 
  -4   8  14       29.66       30.56      2.62 o 
  -3   8  14       56.11       57.67      3.04 o 
  -2   8  14       25.58       28.67      2.93 o 
  -1   8  14        1.18        1.63      1.85 o 
   0   8  14        8.82       11.20      2.46 o 
   1   8  14        1.70       -1.63      4.88 o 
   2   8  14       16.65       17.07      7.32 o 
   3   8  14        5.21        5.89      4.49 o 
   4   8  14       19.93       22.51      6.10 o 
   5   8  14        5.25        8.73      6.50 o 
  -5   9  14       62.29       70.77      3.37 o 
  -4   9  14       90.03      103.36      5.56 o 
  -3   9  14       28.90       31.76      3.30 o 
  -2   9  14       33.35       40.31      3.38 o 
  -1   9  14       27.04       29.71      2.70 o 
   0   9  14       18.74       24.51      2.39 o 
   1   9  14        6.98        6.57      3.70 o 
   2   9  14        2.99        4.07      6.50 o 
   3   9  14       51.79       65.04      9.76 o 
   4   9  14       30.97       23.36      6.50 o 
   5   9  14        0.03       -0.48      4.86 o 
  -5  10  14       31.18       26.81      2.85 o 
  -4  10  14       49.08       57.41      3.19 o 
  -3  10  14       69.03       83.38      5.66 o 
  -2  10  14       28.62       35.93      4.56 o 
  -1  10  14       29.61       37.58      2.82 o 
   0  10  14       12.68       14.14      2.18 o 
   1  10  14       12.21       14.08      4.49 o 
   2  10  14       27.10       26.02      7.32 o 
   3  10  14        6.79        0.81      6.50 o 
   4  10  14        0.11       -6.50      6.50 o 
   5  10  14        0.00       -2.01      4.86 o 
  -5  11  14       45.43       50.53      4.81 o 
  -4  11  14      169.78      193.15      5.34 o 
  -3  11  14        6.85        6.97      2.76 o 
  -2  11  14       15.99       16.43      4.45 o 
  -1  11  14        1.24       -0.57      2.82 o 
   0  11  14        3.68        2.28      2.07 o 
   1  11  14        2.29        2.63      3.70 o 
   2  11  14        0.38        9.76      7.32 o 
   3  11  14        1.07       -6.50      6.50 o 
   4  11  14       36.02       41.46      9.76 o 
   5  11  14        1.56        1.54      5.08 o 
  -5  12  14       55.65       74.02      3.84 o 
  -4  12  14       90.53      125.62      4.38 o 
  -3  12  14       16.90       17.55      3.37 o 
  -2  12  14        7.64        5.63      2.32 o 
  -1  12  14       10.98       10.53      2.34 o 
   0  12  14        0.13        0.56      1.76 o 
   1  12  14        0.22       -0.56      3.70 o 
   2  12  14       15.09       18.70      7.32 o 
   3  12  14       43.35       49.59      9.76 o 
   4  12  14        0.54       -6.50      6.50 o 
  -4  13  14       40.17       48.92      4.63 o 
  -3  13  14        3.48        3.47      4.36 o 
  -2  13  14        1.26       -0.24      2.82 o 
  -1  13  14        0.22        0.48      2.00 o 
   0  13  14        6.23        5.24      1.95 o 
   1  13  14        0.53        1.74      4.88 o 
   2  13  14        2.60       -3.25      6.50 o 
   3  13  14        5.32        9.76      8.13 o 
   4  13  14        1.35       -7.32      7.32 o 
  -4  14  14        2.24       -1.85      3.69 o 
  -3  14  14        1.88        0.81      2.37 o 
  -2  14  14       13.66        7.49      2.57 o 
  -1  14  14        1.06       -1.46      1.91 o 
   0  14  14        1.83        5.75      2.89 o 
   1  14  14        6.92        5.91      4.28 o 
   2  14  14       12.88       23.88      5.28 o 
   3  14  14       10.87       26.83      8.13 o 
  -3  15  14        0.31       -2.25      2.25 o 
  -2  15  14        0.01       -3.11      3.11 o 
  -1  15  14        4.54        5.79      2.18 o 
   0  15  14       11.47       14.23      4.60 o 
   1  15  14        9.20       17.03      7.32 o 
   2  15  14       65.51      100.89      7.41 o 
   3  15  14       18.92       27.64      8.94 o 
  -3  16  14        1.68        1.41      2.57 o 
  -2  16  14        0.25       -0.36      2.32 o 
  -1  16  14        7.90        5.77      2.63 o 
   0  16  14        2.31        2.03      4.02 o 
   1  16  14        0.14       -3.72      8.94 o 
   2  16  14        1.20        1.52      7.32 o 
  -2  17  14        1.72        2.31      2.57 o 
  -1  17  14        0.16       -3.20      3.20 o 
   0  17  14        0.06       -3.70      3.70 o 
   1  17  14        0.61        0.00      4.07 o 
   2  17  14        0.26       -1.63      6.50 o 
   0  18  14        0.34       -4.07      5.69 o 
  -5   1  15        0.95        0.18      2.11 o 
  -4   1  15        4.51        4.62      2.21 o 
  -3   1  15        0.16       -1.80      1.80 o 
  -2   1  15        7.34        3.25      2.87 o 
  -1   1  15        1.63        1.22      2.30 o 
   0   1  15        0.01       -1.72      1.72 o 
   1   1  15        0.03       -4.02      4.02 o 
   2   1  15        1.80       -1.30      4.28 o 
   3   1  15        0.02        2.10      5.69 o 
   4   1  15       25.16       31.02     11.38 o 
   5   1  15        2.08       -4.86      4.86 o 
  -5   2  15        4.01        2.07      2.21 o 
  -4   2  15        0.19       -0.02      1.97 o 
  -3   2  15        2.28       -0.91      1.97 o 
  -2   2  15        0.03       -2.22      2.22 o 
  -1   2  15        0.55        2.03      2.30 o 
   0   2  15        3.28       -1.52      2.08 o 
   1   2  15        0.04       -2.44      5.69 o 
   2   2  15        0.09       -6.50      6.50 o 
   3   2  15        0.71       -4.28      4.28 o 
   4   2  15        0.16       -0.81      5.17 o 
   5   2  15        0.33       -5.28      5.28 o 
  -5   3  15        0.57       -2.04      2.04 o 
  -4   3  15        4.14        2.40      2.11 o 
  -3   3  15       17.93       20.20      2.62 o 
  -2   3  15        4.75        1.19      2.15 o 
  -1   3  15        1.34        1.63      3.25 o 
   0   3  15       16.10       13.29      2.17 o 
   1   3  15        0.47       -5.69      5.69 o 
   2   3  15       13.21       10.28      4.88 o 
   3   3  15        4.47        5.88      4.86 o 
   4   3  15       18.29       18.31      8.13 o 
   5   3  15        2.21        1.63      5.75 o 
  -5   4  15        6.87        7.13      2.17 o 
  -4   4  15       10.08        9.16      2.21 o 
  -3   4  15        9.22        7.28      2.35 o 
  -2   4  15        0.31       -2.00      2.00 o 
  -1   4  15       15.82       20.88      2.48 o 
   0   4  15       12.12       16.28      2.17 o 
   1   4  15        4.66        2.44      6.50 o 
   2   4  15        2.21       -2.44      5.69 o 
   3   4  15       15.41       24.33      5.75 o 
   4   4  15       28.49       42.06      6.90 o 
   5   4  15        6.47        4.66      5.44 o 
  -5   5  15        1.76       -0.42      2.04 o 
  -4   5  15        0.49        0.26      2.35 o 
  -3   5  15       74.46       86.26      4.37 o 
  -2   5  15       22.04       18.22      2.80 o 
  -1   5  15       24.75       26.74      2.52 o 
   0   5  15       17.80       17.90      4.60 o 
   1   5  15        2.48        5.69      5.69 o 
   2   5  15        5.25        8.13      7.32 o 
   3   5  15        0.23       -4.49      4.49 o 
   4   5  15       25.15       38.95      6.59 o 
   5   5  15       10.25       11.65     11.38 o 
  -5   6  15        1.59       -0.52      2.21 o 
  -4   6  15        2.91       -1.66      2.04 o 
  -3   6  15       58.61       61.74      3.70 o 
  -2   6  15        4.41        5.27      2.25 o 
  -1   6  15       24.79       35.65      2.81 o 
   0   6  15        0.04       -1.05      1.65 o 
   1   6  15       11.22        8.94      6.50 o 
   2   6  15        9.18        6.50      7.32 o 
   3   6  15        8.14        6.32      5.08 o 
   4   6  15        5.48        5.05      5.44 o 
  -5   7  15        1.52       -1.07      2.20 o 
  -4   7  15        1.20       -2.21      2.21 o 
  -3   7  15       63.00       69.25      5.33 o 
  -2   7  15       31.56       33.71      4.69 o 
  -1   7  15        3.23        1.95      1.95 o 
   0   7  15        4.25        6.68      2.13 o 
   1   7  15       29.59       21.95      7.32 o 
   2   7  15        4.45       -1.63      7.32 o 
   3   7  15        5.13        9.76      8.13 o 
   4   7  15        1.08        2.44      5.17 o 
  -4   8  15       29.80       34.35      2.90 o 
  -3   8  15      119.64      153.99      5.90 o 
  -2   8  15       32.66       36.70      2.76 o 
  -1   8  15       11.27       11.16      2.76 o 
   0   8  15        9.53       11.38      2.30 o 
   1   8  15        8.17        5.69      6.50 o 
   2   8  15       20.95       34.96      8.94 o 
   3   8  15        1.09        4.07      7.32 o 
   4   8  15        4.78        3.64      5.44 o 
  -4   9  15        2.02        0.37      3.39 o 
  -3   9  15       83.04      110.66      4.95 o 
  -2   9  15        5.98        8.77      2.57 o 
  -1   9  15        5.67        2.62      2.00 o 
   0   9  15        0.63       -3.20      3.20 o 
   1   9  15       40.98       47.15      8.94 o 
   2   9  15       12.60       28.46      8.13 o 
   3   9  15        1.48        5.69      7.32 o 
   4   9  15       27.53       24.39      8.94 o 
  -4  10  15        0.23        0.77      2.57 o 
  -3  10  15       46.35       44.63      3.61 o 
  -2  10  15        4.66        0.90      2.32 o 
  -1  10  15        0.56        1.67      2.69 o 
   0  10  15        7.87        5.26      2.59 o 
   1  10  15        2.71        4.88      6.50 o 
   2  10  15       21.07        8.94      7.32 o 
   3  10  15        2.54        2.44      8.13 o 
  -3  11  15       13.76       11.33      2.82 o 
  -2  11  15        2.12       -1.49      2.13 o 
  -1  11  15        0.57       -1.91      1.91 o 
   0  11  15        7.08        6.91      4.60 o 
   1  11  15        0.28        5.69      6.50 o 
   2  11  15        1.59        4.07      6.50 o 
   3  11  15        2.99       -5.69      7.32 o 
  -3  12  15        1.34       -1.50      2.57 o 
  -2  12  15        2.24        3.47      2.57 o 
  -1  12  15        0.13        2.11      2.00 o 
   0  12  15        0.02       -0.19      3.70 o 
   1  12  15        0.00        4.07      6.50 o 
   2  12  15        0.28       -3.25      7.32 o 
   3  12  15        1.62       -7.32      7.32 o 
  -3  13  15        3.34        5.52      2.57 o 
  -2  13  15        5.50        3.20      5.95 o 
  -1  13  15        0.13        0.51      1.95 o 
   0  13  15        1.22        1.79      4.28 o 
   1  13  15       23.83       32.52      8.94 o 
   2  13  15       21.82       26.02      8.13 o 
  -2  14  15        3.59       -0.43      2.78 o 
  -1  14  15        0.38        2.87      2.15 o 
   0  14  15        0.00       -3.25      4.02 o 
   1  14  15        0.59       -3.41      4.28 o 
   2  14  15       22.71       29.27      8.94 o 
  -1  15  15        0.28        3.25      4.07 o 
   0  15  15        1.49       -0.41      4.02 o 
  -4   0  16        0.54        1.11      3.12 o 
  -3   0  16        8.09       11.57      3.70 o 
  -2   0  16       28.71       20.33      4.88 o 
  -1   0  16        0.85       -1.63      3.25 o 
   0   0  16        0.47       -1.63      2.44 o 
   2   0  16        3.26        0.81      6.50 o 
   3   0  16        9.73        2.44      7.32 o 
  -4   1  16        5.85        4.34      2.32 o 
  -3   1  16        2.28        0.07      2.21 o 
  -2   1  16        0.01        0.81      2.87 o 
  -1   1  16       12.70       11.92      2.87 o 
   0   1  16        0.84       -0.41      2.30 o 
   2   1  16        0.29       -1.63      4.60 o 
   3   1  16        5.55       -2.10      4.86 o 
  -4   2  16        1.30        3.40      2.39 o 
  -3   2  16        3.08       -0.27      2.56 o 
  -2   2  16       57.01       78.22     12.60 o 
  -1   2  16       14.19       19.32      2.87 o 
   0   2  16        0.75        2.44      3.25 o 
   1   2  16        5.82       12.20      7.32 o 
   2   2  16        0.24        0.81      6.50 o 
   3   2  16        2.67        5.73      5.44 o 
  -4   3  16        0.56       -0.52      2.21 o 
  -3   3  16        8.61        8.74      2.63 o 
  -2   3  16       25.77       23.61      3.45 o 
  -1   3  16       18.17       14.66      3.25 o 
   1   3  16        6.25        7.32      6.50 o 
   2   3  16        0.37       -6.50      6.50 o 
   3   3  16        8.27       10.92      6.02 o 
  -4   4  16        0.29       -0.04      2.21 o 
  -3   4  16        3.45        1.43      2.48 o 
  -2   4  16        8.18        5.69      2.48 o 
  -1   4  16        0.55        1.63      2.30 o 
   1   4  16       14.38       12.20      7.32 o 
   2   4  16        2.94       -6.50      6.50 o 
   3   4  16        0.46        0.81      8.13 o 
  -3   5  16        1.04       -2.48      2.48 o 
  -2   5  16       12.62       10.96      2.57 o 
  -1   5  16        5.03        8.54      2.87 o 
   0   5  16        1.24        1.63      5.69 o 
   1   5  16        0.29        2.44      6.50 o 
   2   5  16        1.46        0.81      7.32 o 
   3   5  16        7.37       12.20      7.32 o 
  -3   6  16        2.07        0.81      2.48 o 
  -2   6  16        0.01       -2.51      2.51 o 
  -1   6  16        0.08       -2.30      2.30 o 
   0   6  16        0.34       -5.69      5.69 o 
   1   6  16        9.41       -2.44      6.50 o 
   2   6  16        6.68        3.25      6.50 o 
   3   6  16        0.47       -1.63      6.50 o 
  -3   7  16        0.12       -2.48      2.48 o 
  -2   7  16        0.45       -2.08      2.08 o 
  -1   7  16        0.06        0.46      2.96 o 
   0   7  16        0.70       -3.25      5.69 o 
   1   7  16        2.62        3.25      6.50 o 
   2   7  16        3.56       17.07      8.13 o 
   3   7  16        0.19        6.50      8.13 o 
  -3   8  16        0.08       -0.56      2.57 o 
  -2   8  16        0.40       -0.87      2.32 o 
  -1   8  16        3.87        6.20      2.34 o 
   0   8  16        0.75       -4.88      4.88 o 
   1   8  16        2.22       -2.44      6.50 o 
   2   8  16       14.55       13.01      8.13 o 
  -2   9  16        1.79        2.82      2.57 o 
  -1   9  16        0.53       -1.92      1.92 o 
   0   9  16        4.91       -5.69      5.69 o 
   1   9  16       19.35       21.14      7.32 o 
   2   9  16        0.90        4.07      7.32 o 
  -2  10  16        0.01       -2.15      2.48 o 
  -1  10  16        1.42        2.87      2.03 o 
   0  10  16        2.40        2.44      6.50 o 
   1  10  16        0.23        2.44      6.50 o 
  -1  11  16        0.81        2.96      2.15 o 
   0  11  16        0.27        3.25      6.50 o 
  -1   1  17        0.72        1.22      2.30 o 
  -1   2  17        0.01       -0.41      2.30 o 
  -1   3  17        1.41        0.00      2.30 o 
  -1   4  17        0.29       -2.03      2.85 o 
                                                 
